# Supplementary material for: Epithelial cell size dysregulation in human lung adenocarcinoma
Source: PLoS One. 2022 Oct 6;17(10):e0274091. doi: 10.1371/journal.pone.0274091 (PMC9536599; doi:10.1371/journal.pone.0274091)
Supplement: S1 Data — Worksheets contain general statistics and fitting information for all treatments, genotypes, patients, and stages we interrogated. Calculation of DNA content (ploidy), the antecedent stromal controls and general statistics for all conditions are included in their own worksheets in this file. Each worksheet’s contents are described below: Tab A. Stromal DNA controls. This worksheet contains DNA-content data for segmented “stromal” (non-tumor) nuclei associated with each Image stack ID, which is directly related to tab B., Tumor Cell Data. Nucleus ID, the ID# given to each nuclei segemented by the Imaris software. Nuclear Area, the surface area of the nuclear segmentation object, an isovolume based on DNA thresholds. Nuclear Channel 2 intensity mean, the total intensity of CK7 IF inside the surface, is expected to be an insignificant value for non-tumor cells. Channel 3 Nuclear sum, the total intensity of DNA IF inside the surface. Nuclear voxels, the number of voxels counted by Imaris software inside the surface. Nuclear volume, the volume of the surface. Channel 3 Background Estimated, the value for any voxel used for background-subtraction for a given image stack. Normal Nuclei BS DNA, the total DNA IF intensity, column F, minus the total of all background inside the surface (voxels x background per voxel). Voxel volume, the local voxel volume reported by Imaris software. Tab B., Tumor Cell Data. Patient deID, the identifier given to each set of paired samples from a patient specimen. Genotype, EGFR+ or KRAS+ genotyping information provided by TTAB. Disease Stage, staging information on the specimen provided by TTAB. Differentiation, description of the pathological classification of differentiation, provided by TTAB. Image Stack ID, the unique filename identifier associated with each image stack. Growth Phenoypes Observed in Stack, related to Fig 4 and discussion, whether Sheet, Solid, Sparse, or giant cell phenotypes were specified as existing within a given image [file pone.0274091.s031.xlsx]

## Sheet: A. Stromal DNA controls
Image Stack ID	Nucleus ID	# Nuclei	Nuclear Area, µm2	Nuclear Channel 2 intensity mean	Channel 3 Nuclear Sum	Nuclear Voxels	Nuclear Volume, µm3	Channel 3 Back-ground Estimated	Normal Nuclei BS DNA	Voxel volume, µm3 (per Imaris)
3437T1	10	206	150.11	5.23261	2388620	38133	129	0.09045	2.38517e+06	0.0033829
3437T1	15	206	215.116	5.14456	2060250	45090	152.929	0.09045	2.05617e+06	0.00339164
3437T1	23	206	149.124	3.8942	1891810	37617	127.323	0.09045	1.88841e+06	0.00338472
3437T1	42	206	195.127	3.5383	2078560	58317	196.831	0.09045	2.07329e+06	0.00337519
3437T1	46	206	177.03	3.84407	1917500	49008	166.563	0.09045	1.91307e+06	0.00339869
3437T1	66	206	149.731	6.13057	2135370	38424	129.47	0.09045	2.13189e+06	0.00336951
3437T1	67	206	160.363	5.02602	1926590	43730	146.785	0.09045	1.92263e+06	0.00335662
3437T1	74	206	203.971	3.27619	1933590	57066	193.143	0.09045	1.92843e+06	0.00338455
3437T1	104	206	203.515	4.89646	1733380	57756	193.453	0.09045	1.72816e+06	0.00334949
3437T1	108	206	234.894	1.98258	1996230	66585	223.158	0.09045	1.99021e+06	0.00335148
3437T1	127	206	218.264	3.57518	1292510	60598	203.248	0.09045	1.28703e+06	0.00335404
3437T1	130	206	170.858	6.25479	2677680	43872	149.403	0.09045	2.67371e+06	0.00340543
3437T1	136	206	171.544	4.40313	1888630	47637	159.435	0.09045	1.88432e+06	0.00334687
3437T1	150	206	147.772	2.60468	1567180	37840	128.013	0.09045	1.56376e+06	0.00338301
3437T1	160	206	152.856	2.31929	1009190	39657	132.674	0.09045	1.0056e+06	0.00334554
3437T1	169	206	284.505	4.818	1766720	88766	298.554	0.09045	1.75869e+06	0.00336338
3437T1	189	206	153.579	7.722	2944390	41460	140.132	0.09045	2.94064e+06	0.00337993
3437T1	212	206	195.194	3.7386	1696440	42904	143.73	0.09045	1.69256e+06	0.00335004
3437T1	214	206	180.393	3.29482	1830160	44457	150.481	0.09045	1.82614e+06	0.00338487
3437T1	215	206	150.609	2.51497	1352400	37946	127.094	0.09045	1.34897e+06	0.00334934
3437T1	219	206	178.969	9.26697	3152170	43391	147.548	0.09045	3.14825e+06	0.00340043
3437T1	221	206	164.698	3.21812	2079880	44690	153.517	0.09045	2.07584e+06	0.00343515
3437T1	223	206	180.857	7.72378	3342770	48747	165.418	0.09045	3.33836e+06	0.0033934
3437T1	230	206	206.012	7.00936	1729080	55561	186.096	0.09045	1.72405e+06	0.0033494
3437T1	238	206	151.836	8.78288	2409010	35299	120.471	0.09045	2.40582e+06	0.00341287
3437T1	239	206	177.873	10.0699	2984970	40225	137.443	0.09045	2.98133e+06	0.00341686
3437T1	241	206	163.513	5.34751	1942320	45478	152.836	0.09045	1.93821e+06	0.00336066
3437T1	244	206	213.051	17.1771	3023340	61764	210.135	0.09045	3.01775e+06	0.00340222
3437T1	256	206	158.46	23.4071	1859410	38187	130.463	0.09045	1.85596e+06	0.00341642
3437T1	260	206	228.029	20.6387	2654320	68651	230.089	0.09045	2.64811e+06	0.00335158
3437T1	275	206	213.099	13.797	1996520	54332	184.919	0.09045	1.99161e+06	0.0034035
3437T1	280	206	226.692	14.1139	2763320	74619	250.44	0.09045	2.75657e+06	0.00335625
3437T1	283	206	169.774	3.87409	2098180	45611	155.239	0.09045	2.09405e+06	0.00340354
3437T1	284	206	247.634	9.13222	1374430	84513	283.709	0.09045	1.36679e+06	0.00335699
3437T1	288	206	186.005	21.0354	1810150	51550	172.926	0.09045	1.80549e+06	0.00335453
3437T1	295	206	199.003	4.69545	2231690	47520	158.739	0.09045	2.22739e+06	0.00334047
3437T1	298	206	158.9	4.41472	2215080	41370	139.687	0.09045	2.21134e+06	0.00337653
3437T1	304	206	167.278	2.40937	1207130	45489	152.327	0.09045	1.20302e+06	0.00334866
3437T1	306	206	155.137	11.0058	2142140	40436	136.976	0.09045	2.13848e+06	0.00338748
3437T1	314	206	172.608	3.97298	1630960	48335	161.842	0.09045	1.62659e+06	0.00334834
3437T1	317	206	181.334	6.06074	1673650	51302	171.653	0.09045	1.66901e+06	0.00334593
3437T1	320	206	173.091	9.65843	987091	44495	148.897	0.09045	983066	0.00334638
3437T1	322	206	213.106	7.22208	2512660	55899	187.028	0.09045	2.5076e+06	0.00334582
3437T1	325	206	194.611	19.3964	1751090	52170	176.562	0.09045	1.74637e+06	0.00338436
3437T1	333	206	181.808	5.6483	2313030	47870	160.606	0.09045	2.3087e+06	0.00335504
3437T1	349	206	162.94	11.4906	2537440	37700	129.234	0.09045	2.53403e+06	0.00342796
3437T1	354	206	172.449	2.98702	1109880	31045	103.192	0.09045	1.10707e+06	0.00332395
3437T1	360	206	212.909	10.1309	2876010	63185	212.656	0.09045	2.87029e+06	0.00336561
3437T1	364	206	181.69	7.0185	2048550	50436	169.148	0.09045	2.04399e+06	0.00335372
3437T1	365	206	165.773	10.218	2650010	38637	133.65	0.09045	2.64652e+06	0.00345912
3437T1	375	206	144.89	11.3851	2486470	35768	121.594	0.09045	2.48323e+06	0.00339952
3437T1	383	206	151.938	10.7482	2276310	38642	130.643	0.09045	2.27281e+06	0.00338086
3437T1	388	206	152.849	11.5837	2435410	36544	126.396	0.09045	2.4321e+06	0.00345873
3437T1	389	206	256.25	7.73248	2232550	85551	286.981	0.09045	2.22481e+06	0.0033545
3437T1	395	206	182.698	12.4409	2593130	52319	175.674	0.09045	2.5884e+06	0.00335775
3437T1	397	206	144.745	12.3349	2281290	37143	125.499	0.09045	2.27793e+06	0.00337881
3437T1	399	206	151.478	8.17667	2147800	35128	120.368	0.09045	2.14462e+06	0.00342655
3437T1	416	206	166.892	16.7848	2366380	43162	144.272	0.09045	2.36248e+06	0.00334257
3437T1	417	206	141.471	8.92808	2231060	34984	118.273	0.09045	2.2279e+06	0.00338077
3437T1	423	206	138.144	9.85217	2246800	33294	113.784	0.09045	2.24379e+06	0.00341755
3437T1	430	206	240.368	8.45682	2718260	78346	264.462	0.09045	2.71117e+06	0.00337556
3437T1	435	206	193.648	4.94558	2587090	51228	173.975	0.09045	2.58246e+06	0.00339609
3437T1	437	206	181.944	15.8571	2596080	44088	149.133	0.09045	2.59209e+06	0.00338262
3437T1	438	206	186.351	3.91742	1800640	48379	161.857	0.09045	1.79626e+06	0.0033456
3437T1	439	206	146.282	3.89399	1471340	34845	118.464	0.09045	1.46819e+06	0.00339974
3437T1	442	206	141.166	3.88354	1596500	37240	126.146	0.09045	1.59313e+06	0.00338738
3437T1	445	206	248.763	5.63039	2786610	61111	207.042	0.09045	2.78108e+06	0.00338797
3437T1	448	206	164.687	22.5357	2593360	45554	153.644	0.09045	2.58924e+06	0.00337279
3437T1	455	206	163.756	8.65384	2813100	41715	140.871	0.09045	2.80933e+06	0.00337699
3437T1	457	206	148.943	8.0583	2212910	37601	127.482	0.09045	2.20951e+06	0.00339039
3437T1	460	206	177.036	5.7451	2040770	46198	154.345	0.09045	2.03659e+06	0.00334095
3437T1	461	206	194.464	8.54789	3158400	53109	179.557	0.09045	3.1536e+06	0.00338091
3437T1	474	206	226.899	10.3161	2337830	58603	196.276	0.09045	2.33253e+06	0.00334925
3437T1	477	206	240.85	16.851	3076390	63426	213.166	0.09045	3.07065e+06	0.00336086
3437T1	478	206	159.383	8.87134	2194410	33391	114.938	0.09045	2.19139e+06	0.00344219
3437T1	480	206	152.366	4.17086	1560010	35461	119.301	0.09045	1.5568e+06	0.00336429
3437T1	481	206	176.252	8.18444	2264720	44736	151.914	0.09045	2.26067e+06	0.00339579
3437T1	485	206	178.763	5.81129	2155200	47411	159.693	0.09045	2.15091e+06	0.00336827
3437T1	486	206	179.075	5.26209	1599160	44984	150.446	0.09045	1.59509e+06	0.00334443
3437T1	487	206	213.596	14.2134	3074250	65894	222.122	0.09045	3.06829e+06	0.0033709
3437T1	498	206	138.801	9.15107	2196130	33985	117.34	0.09045	2.19306e+06	0.0034527
3437T1	502	206	144.123	10.5459	2295700	35856	122.676	0.09045	2.29246e+06	0.00342135
3437T1	508	206	206.98	4.01482	1950420	57906	196.108	0.09045	1.94518e+06	0.00338666
3437T1	519	206	256.343	14.1397	1655710	59854	200.695	0.09045	1.6503e+06	0.00335308
3437T1	521	206	247.342	2.72426	1442310	56006	188.337	0.09045	1.43724e+06	0.0033628
3437T1	522	206	209.06	5.88832	2295450	58486	197.953	0.09045	2.29016e+06	0.00338462
3437T1	526	206	181.909	5.83001	2061890	47909	161.252	0.09045	2.05756e+06	0.0033658
3437T1	538	206	147.507	9.19023	2031630	36073	121.325	0.09045	2.02837e+06	0.00336332
3437T1	539	206	173.616	10.5955	2251190	45598	152.742	0.09045	2.24707e+06	0.00334975
3437T1	540	206	182.139	12.2175	2308270	53464	180.476	0.09045	2.30343e+06	0.00337565
3437T1	546	206	170.046	6.17997	2401060	45618	155.582	0.09045	2.39693e+06	0.00341054
3437T1	547	206	226.717	13.7819	2267930	57228	191.62	0.09045	2.26275e+06	0.00334836
3437T1	550	206	140.185	11.4479	2237080	33975	114.975	0.09045	2.23401e+06	0.00338411
3437T1	554	206	191.901	14.0001	2118580	42211	143.024	0.09045	2.11476e+06	0.00338831
3437T1	556	206	145.185	10.9664	2019780	37006	124.736	0.09045	2.01643e+06	0.0033707
3437T1	562	206	191.029	4.60333	2005140	49588	167.833	0.09045	2.00065e+06	0.00338455
3437T1	563	206	131.749	5.1273	1723660	32672	110.722	0.09045	1.7207e+06	0.0033889
3437T1	571	206	149.348	12.4408	1389870	36378	121.442	0.09045	1.38658e+06	0.00333834
3437T1	577	206	148.384	8.11596	1938190	39452	131.746	0.09045	1.93462e+06	0.0033394
3437T1	578	206	149.459	10.5847	2095400	38493	128.815	0.09045	2.09192e+06	0.00334645
3437T1	611	206	174.546	17.6754	2063780	48795	163.509	0.09045	2.05937e+06	0.00335094
3437T1	637	206	189.371	9.3303	2109620	56821	191.064	0.09045	2.10448e+06	0.00336256
3437T1	647	206	171.422	16.9202	1981480	44782	151.417	0.09045	1.97743e+06	0.0033812
3437T1	655	206	174.263	12.9123	2207110	44017	148.419	0.09045	2.20313e+06	0.00337186
3437T1	666	206	154.357	21.8315	2152230	40702	137.53	0.09045	2.14855e+06	0.00337895
3437T1	684	206	158.34	14.1012	2286720	41132	138.179	0.09045	2.283e+06	0.0033594
3437T1	716	206	175.091	2.74164	1327340	43489	147.243	0.09045	1.32341e+06	0.00338575
3437T1	726	206	195.682	10.2786	2542070	42421	145.652	0.09045	2.53823e+06	0.00343349
3437T1	733	206	150.007	4.13709	1594390	42883	144.109	0.09045	1.59051e+06	0.00336052
3437T1	753	206	181.689	5.34642	1292800	42171	141.289	0.09045	1.28899e+06	0.00335038
3437T1	763	206	148.861	3.73107	1873010	41590	140.107	0.09045	1.86925e+06	0.00336877
3437T1	765	206	170.99	3.88669	1425110	40754	136.329	0.09045	1.42142e+06	0.00334517
3437T1	768	206	160.488	6.63892	2817020	46413	157.769	0.09045	2.81282e+06	0.00339924
3437T1	769	206	135.076	4.12032	1849020	36403	122.505	0.09045	1.84573e+06	0.00336524
3437T1	778	206	170.374	13.3057	2343550	44833	155.312	0.09045	2.33949e+06	0.00346423
3437T1	779	206	146.476	2.78685	1668650	43321	145.355	0.09045	1.66473e+06	0.0033553
3437T1	781	206	154.603	2.11393	1158430	40165	134.552	0.09045	1.1548e+06	0.00334998
3437T1	791	206	172.157	8.91044	3448550	51521	174.276	0.09045	3.44389e+06	0.00338262
3437T1	793	206	143.667	8.36953	2482000	37702	127.286	0.09045	2.47859e+06	0.00337611
3437T1	798	206	167.011	8.78563	2324870	40430	137.399	0.09045	2.32121e+06	0.00339844
3437T1	799	206	157.483	10.4112	2344200	36185	123.027	0.09045	2.34093e+06	0.00339994
3437T1	801	206	139.369	9.50243	2210870	37418	125.673	0.09045	2.20749e+06	0.00335862
3437T1	808	206	153.45	12.9981	1925150	43763	148.16	0.09045	1.92119e+06	0.00338551
3437T1	814	206	124.231	5.09138	2236290	31801	107.623	0.09045	2.23341e+06	0.00338426
3437T1	815	206	142.848	2.89475	1500930	40648	135.912	0.09045	1.49725e+06	0.00334363
3437T1	816	206	157.408	2.16959	1330210	46678	156.275	0.09045	1.32599e+06	0.00334794
3437T1	817	206	182.209	5.04003	2662160	55384	185.478	0.09045	2.65715e+06	0.00334895
3437T1	818	206	183.271	3.0855	1928000	55605	188.281	0.09045	1.92297e+06	0.00338604
3437T1	819	206	125.547	2.62696	1350480	32273	108.19	0.09045	1.34756e+06	0.00335234
3437T1	820	206	152.659	5.87973	1681320	44301	148.615	0.09045	1.67731e+06	0.00335466
3437T1	821	206	147.17	7.29921	2889810	40192	135.554	0.09045	2.88617e+06	0.00337266
3437T1	822	206	172.504	18.4526	2438310	53508	179.227	0.09045	2.43347e+06	0.00334954
3437T1	823	206	122.749	2.09591	1056530	31863	106.446	0.09045	1.05365e+06	0.00334074
3437T1	824	206	143.045	2.78997	1706660	39732	134.509	0.09045	1.70307e+06	0.00338541
3437T1	825	206	172.226	6.98086	3111850	50467	172.132	0.09045	3.10729e+06	0.00341078
3437T1	826	206	143.504	3.67571	1928490	38099	128.912	0.09045	1.92504e+06	0.00338361
3437T1	827	206	165.215	7.98618	3269760	46875	159.764	0.09045	3.26552e+06	0.0034083
3437T1	828	206	158.213	2.78822	1357760	44174	147.953	0.09045	1.35376e+06	0.00334932
3437T1	829	206	164.703	7.87225	3236820	48147	163.589	0.09045	3.23247e+06	0.0033977
3437T1	830	206	135.502	8.24869	2481770	36752	123.853	0.09045	2.47845e+06	0.00336997
3437T1	831	206	117.031	3.36647	1365380	30840	103.99	0.09045	1.36259e+06	0.00337192
3437T1	832	206	142.415	2.88768	1580490	38000	128.243	0.09045	1.57705e+06	0.00337482
3437T1	833	206	160.427	7.53581	3201050	44835	151.425	0.09045	3.19699e+06	0.00337738
3437T1	834	206	127.17	8.87597	2144690	34563	116.15	0.09045	2.14156e+06	0.00336053
3437T1	835	206	123.898	8.42414	2245500	33468	112.469	0.09045	2.24247e+06	0.00336049
3437T1	836	206	161.752	7.54532	3110870	48122	161.958	0.09045	3.10652e+06	0.00336557
3437T1	837	206	131.501	9.76479	2299970	35594	119.654	0.09045	2.29675e+06	0.00336163
3437T1	838	206	142.382	8.51797	2006320	39197	130.973	0.09045	2.00277e+06	0.0033414
3437T1	839	206	191.294	8.14611	2952710	63214	211.838	0.09045	2.94699e+06	0.00335112
3437T1	840	206	194.063	4.02441	2360740	58869	199.239	0.09045	2.35542e+06	0.00338445
3437T1	841	206	167.595	5.19807	1960540	54849	183.702	0.09045	1.95558e+06	0.00334923
3437T1	842	206	164.852	6.13038	2580640	47851	160.868	0.09045	2.57631e+06	0.00336185
3437T1	843	206	144.954	11.4273	2348090	38198	130.785	0.09045	2.34463e+06	0.00342387
3437T1	844	206	145.143	3.83252	1558380	40941	137.992	0.09045	1.55468e+06	0.00337051
3437T1	845	206	147.753	3.5135	1645520	40970	138.136	0.09045	1.64181e+06	0.00337164
3437T1	846	206	146.154	8.28075	2120960	42294	142.95	0.09045	2.11713e+06	0.00337991
3437T1	847	206	187.648	13.5943	2070780	61620	206.504	0.09045	2.06521e+06	0.00335125
3437T1	848	206	173.033	7.99766	3111790	50074	169.292	0.09045	3.10726e+06	0.00338084
3437T1	849	206	140.621	7.56074	2009310	39487	132.327	0.09045	2.00574e+06	0.00335115
3437T1	850	206	156.369	4.10314	1788230	44019	147.486	0.09045	1.78425e+06	0.00335051
3437T1	851	206	154.526	3.89339	1596630	43844	148.671	0.09045	1.59266e+06	0.00339091
3437T1	852	206	129.319	4.78107	1498660	33541	113.72	0.09045	1.49563e+06	0.00339048
3437T1	853	206	136.321	4.36804	1708090	35817	120.797	0.09045	1.70485e+06	0.00337262
3437T1	854	206	129.553	7.79812	2123390	33897	114.456	0.09045	2.12032e+06	0.00337658
3437T1	855	206	132.463	10.8863	2314610	37326	125.213	0.09045	2.31123e+06	0.00335458
3437T1	856	206	112.198	10.4929	1588780	29415	99.1281	0.09045	1.58612e+06	0.00336998
3437T1	857	206	155.21	6.27194	1553580	44344	148.2	0.09045	1.54957e+06	0.00334205
3437T1	858	206	164.493	4.22455	1916630	54558	182.738	0.09045	1.9117e+06	0.00334943
3437T1	859	206	160.983	4.79099	1798110	46839	157.106	0.09045	1.79387e+06	0.00335417
3437T1	860	206	158.379	7.20316	2270830	49006	163.997	0.09045	2.2664e+06	0.00334647
3437T1	861	206	164.587	3.97191	1760850	46095	155.621	0.09045	1.75668e+06	0.00337609
3437T1	862	206	165.186	10.6985	2186940	51877	174.694	0.09045	2.18225e+06	0.00336747
3437T1	863	206	126.308	14.072	1963670	33198	111.854	0.09045	1.96067e+06	0.0033693
3437T1	864	206	142.858	6.69396	1624720	43043	143.967	0.09045	1.62083e+06	0.00334473
3437T1	865	206	152.857	27.1949	1961510	42601	143.938	0.09045	1.95766e+06	0.00337875
3437T1	866	206	171.561	5.02497	2105220	48970	167.874	0.09045	2.10079e+06	0.0034281
3437T1	867	206	155.722	7.60249	1912400	46562	155.769	0.09045	1.90819e+06	0.00334541
3437T1	868	206	150.95	6.98456	1862200	44417	148.495	0.09045	1.85818e+06	0.0033432
3437T1	869	206	137.122	15.0191	1736570	37098	125.466	0.09045	1.73321e+06	0.00338202
3437T1	870	206	164.982	4.8678	2156520	49372	166.538	0.09045	2.15205e+06	0.00337313
3437T1	871	206	200.003	4.13162	1909880	63029	212.234	0.09045	1.90418e+06	0.00336724
3437T1	872	206	151.36	2.97083	1368510	41040	138.618	0.09045	1.3648e+06	0.00337763
3437T1	873	206	147.69	9.50967	2290870	46683	156.557	0.09045	2.28665e+06	0.00335362
3437T1	874	206	297.718	7.82954	2715080	113142	380.271	0.09045	2.70485e+06	0.00336101
3437T1	875	206	164.557	10.3987	2022070	44691	149.898	0.09045	2.01803e+06	0.0033541
3437T1	876	206	158.09	4.35579	1810680	43292	145.886	0.09045	1.80676e+06	0.00336981
3437T1	878	206	153.967	4.60206	1934180	41602	141.644	0.09045	1.93042e+06	0.00340474
3437T1	896	206	219.215	8.57473	2281860	54904	185.836	0.09045	2.27689e+06	0.00338474
3437T1	926	206	194.678	4.94469	1952580	50511	170.715	0.09045	1.94801e+06	0.00337976
3437T1	934	206	175.325	4.80128	2109420	46679	157.503	0.09045	2.1052e+06	0.00337417
3437T1	941	206	205.157	11.869	1461530	61198	204.996	0.09045	1.45599e+06	0.00334972
3437T1	942	206	173.007	8.57753	2232490	51156	172.796	0.09045	2.22786e+06	0.00337782
3437T1	943	206	181.443	5.55374	2305950	54560	183.878	0.09045	2.30102e+06	0.0033702
3437T1	945	206	174.505	5.65821	2426220	50127	169.119	0.09045	2.42169e+06	0.00337381
3437T1	956	206	214.611	4.57942	1443020	69728	234.068	0.09045	1.43671e+06	0.00335687
3437T1	972	206	182.862	3.42967	1556620	47690	160.936	0.09045	1.55231e+06	0.00337463
3437T1	974	206	180.163	3.15122	1363440	54515	183.552	0.09045	1.35851e+06	0.003367
3437T1	975	206	210.093	8.05049	1342820	54271	182.904	0.09045	1.33791e+06	0.0033702
3437T1	977	206	309.245	3.86082	3221600	97994	328.78	0.09045	3.21274e+06	0.0033551
3437T1	979	206	158.418	9.73187	2346860	39581	133.845	0.09045	2.34328e+06	0.00338155
3437T1	980	206	186.639	13.8174	2365870	51335	172.787	0.09045	2.36123e+06	0.00336587
3437T1	981	206	212.619	2.30029	1408050	56676	191.837	0.09045	1.40292e+06	0.0033848
3437T1	982	206	138.035	3.5876	1554410	37401	125.696	0.09045	1.55103e+06	0.00336077
3437T1	983	206	204.176	2.33905	1759330	57018	191.61	0.09045	1.75417e+06	0.00336052
3437T1	984	206	196.078	2.8716	1366540	49589	168.91	0.09045	1.36205e+06	0.0034062
3437T1	988	206	146.097	3.63996	1623160	40968	138.417	0.09045	1.61945e+06	0.00337866
3437T2	3	81	203.454	1.58434	648939	64168	215.01	0.38965	623936	0.00335074
3437T2	6	81	196.688	1.28309	723892	48042	163.786	0.38965	705172	0.00340923
3437T2	8	81	153.177	1.1362	570519	46292	155.828	0.38965	552481	0.0033662
3437T2	13	81	208.335	1.73454	625649	66427	224.957	0.38965	599766	0.00338653
3437T2	16	81	153.554	1.11693	534942	43873	147.544	0.38965	517847	0.00336298
3437T2	18	81	165.855	1.20188	523857	51442	172.312	0.38965	503813	0.00334964
3437T2	19	81	180.245	0.997927	659240	54504	183.32	0.38965	638003	0.00336342
3437T2	22	81	159.029	1.34184	634294	44331	150.052	0.38965	617020	0.00338481
3437T2	46	81	208.638	1.28416	519544	59724	200.627	0.38965	496273	0.00335924
3437T2	53	81	206.511	2.73325	500182	63407	212.623	0.38965	475475	0.0033533
3437T2	57	81	222.211	1.68277	605971	70954	239.036	0.38965	578324	0.00336889
3437T2	65	81	228.971	1.30206	723399	81658	276.075	0.38965	691581	0.00338087
3437T2	72	81	173.852	1.19821	678287	52838	179.116	0.38965	657699	0.00338991
3437T2	73	81	345.163	1.66998	534989	105930	356.314	0.38965	493713	0.00336367
3437T2	84	81	165.884	1.32525	638249	48603	163.879	0.38965	619311	0.00337179
3437T2	90	81	164.871	1.15903	622852	48124	161.658	0.38965	604100	0.0033592
3437T2	92	81	183.186	1.24327	662466	58482	197.216	0.38965	639678	0.00337225
3437T2	98	81	180.884	2.94282	718668	60091	202.857	0.38965	695254	0.00337583
3437T2	107	81	208.23	1.0222	564346	55956	190.276	0.38965	542543	0.00340046
3437T2	113	81	191.869	1.42421	869380	62676	211.137	0.38965	844958	0.00336871
3437T2	122	81	190.772	2.69156	753283	56270	191.506	0.38965	731357	0.00340334
3437T2	125	81	160.899	0.393045	571992	49722	166.474	0.38965	552618	0.0033481
3437T2	139	81	280.268	1.12261	1005230	94656	319.421	0.38965	968347	0.00337455
3437T2	141	81	168.986	1.87552	726904	47108	160.498	0.38965	708548	0.00340702
3437T2	142	81	240.31	2.26506	847241	70614	239.833	0.38965	819726	0.00339639
3437T2	150	81	226.588	3.12997	527337	64617	216.639	0.38965	502159	0.00335266
3437T2	154	81	241.908	1.21261	897105	86362	289.864	0.38965	863454	0.00335638
3437T2	158	81	190.441	1.29802	757109	66334	223.146	0.38965	731262	0.00336398
3437T2	169	81	245.918	3.22593	626402	72729	244.153	0.38965	598063	0.00335702
3437T2	180	81	194.85	0.833164	665593	66916	225.389	0.38965	639519	0.00336824
3437T2	184	81	242.497	2.0407	769511	79680	268.556	0.38965	738464	0.00337043
3437T2	185	81	211.446	1.89017	587106	61547	206.265	0.38965	563124	0.00335134
3437T2	198	81	187.086	2.67401	669086	65357	219.172	0.38965	643620	0.00335346
3437T2	203	81	200.897	2.15024	860991	63487	213.95	0.38965	836253	0.00336998
3437T2	223	81	161.717	2.82852	602272	54729	183.434	0.38965	580947	0.00335168
3437T2	224	81	208.077	3.05631	861893	60469	202.809	0.38965	838331	0.00335393
3437T2	236	81	231.857	3.05722	699967	72896	246.043	0.38965	671563	0.00337526
3437T2	257	81	162.754	3.53669	720622	52408	175.5	0.38965	700201	0.00334873
3437T2	260	81	183.966	2.22136	632745	62365	209.963	0.38965	608444	0.00336668
3437T2	262	81	233.503	4.16024	920212	70820	239.174	0.38965	892617	0.00337721
3437T2	264	81	218.071	0.996087	901320	78978	264.97	0.38965	870546	0.00335498
3437T2	266	81	194.089	1.48929	712545	66362	222.44	0.38965	686687	0.00335192
3437T2	280	81	142.532	2.27649	540089	36027	123.853	0.38965	526051	0.00343778
3437T2	286	81	202.525	4.00976	759742	57876	195.207	0.38965	737191	0.00337285
3437T2	289	81	193.925	1.15575	651019	71738	240.596	0.38965	623066	0.00335382
3437T2	291	81	286.415	2.9655	440642	101300	340.223	0.38965	401170	0.00335857
3437T2	292	81	169.105	1.98635	527919	44609	153.028	0.38965	510537	0.00343043
3437T2	300	81	169.67	2.32217	558604	40460	140.579	0.38965	542839	0.00347452
3437T2	305	81	187.057	1.92248	553326	45329	154.537	0.38965	535664	0.00340923
3437T2	312	81	235.245	1.15848	573922	90042	302.176	0.38965	538837	0.00335595
3437T2	314	81	426.446	1.67409	708506	133993	452.241	0.38965	656296	0.00337511
3437T2	317	81	188.508	1.60433	660075	46574	158.212	0.38965	641927	0.003397
3437T2	338	81	222.482	7.76305	517052	63664	214.268	0.38965	492245	0.00336561
3437T2	380	81	298.431	2.73068	967769	99271	332.794	0.38965	929088	0.00335238
3437T2	389	81	237.529	4.20457	584009	81521	273.441	0.38965	552244	0.00335424
3437T2	394	81	235.205	5.78551	592204	63303	213.087	0.38965	567538	0.00336614
3437T2	402	81	304.387	2.22719	997302	101635	340.909	0.38965	957700	0.00335425
3437T2	406	81	227.572	3.00484	684300	65281	222.754	0.38965	658863	0.00341223
3437T2	419	81	230.992	2.14821	703790	74254	249.563	0.38965	674857	0.00336094
3437T2	423	81	225.774	1.88054	916833	81126	272.782	0.38965	885222	0.00336245
3437T2	424	81	179.939	3.23858	711017	58139	195.539	0.38965	688363	0.0033633
3437T2	432	81	202.2	2.41286	787835	50010	172.889	0.38965	768349	0.00345709
3437T2	436	81	248.051	3.35613	979661	81517	275.518	0.38965	947898	0.00337988
3437T2	437	81	273.793	1.83977	1005010	83219	283.615	0.38965	972584	0.00340806
3437T2	440	81	268.382	1.73378	751710	77516	263.026	0.38965	721506	0.00339318
3437T2	441	81	241.107	2.53502	611454	75978	255.624	0.38965	581849	0.00336445
3437T2	443	81	235.986	2.14231	906532	74667	251.285	0.38965	877438	0.00336541
3437T2	448	81	166.052	2.53332	679000	47810	162.875	0.38965	660371	0.00340671
3437T2	450	81	202.769	4.23835	702887	59988	203.081	0.38965	679513	0.00338536
3437T2	451	81	184.208	1.5228	705196	53738	181.098	0.38965	684257	0.00337002
3437T2	452	81	190.509	2.30087	728344	47300	163.3	0.38965	709914	0.00345243
3437T2	456	81	140.786	2.30717	572275	40899	137.464	0.38965	556339	0.00336106
3437T2	460	81	225.594	2.51055	635566	61569	208.853	0.38965	611576	0.00339218
3437T2	468	81	153.812	2.39057	629063	44548	150.989	0.38965	611705	0.00338936
3437T2	469	81	177.84	2.46953	686325	56188	188.602	0.38965	664431	0.00335662
3437T2	470	81	196.83	2.12916	936140	63837	216.318	0.38965	911266	0.0033886
3437T2	472	81	205.863	2.45871	862880	53118	179.151	0.38965	842183	0.0033727
3437T2	475	81	178.275	3.24344	875499	50862	171.489	0.38965	855681	0.00337165
3437T2	484	81	160.567	2.41204	768246	47243	159.327	0.38965	749838	0.0033725
3437T2	497	81	183.854	3.03746	667484	51173	171.323	0.38965	647544	0.00334792
3437T2	503	81	260.738	1.85419	791544	76010	256.2	0.38965	761927	0.00337061
3437T5	44	77	170.516	5.73333	3383450	56186	188.218	0.104	3.37761e+06	0.00334991
3437T5	54	77	159.261	9.66499	2683460	50205	168.028	0.104	2.67824e+06	0.00334684
3437T5	63	77	176.521	2.49249	2844270	52050	175.494	0.104	2.83886e+06	0.00337164
3437T5	67	77	177.149	8.90326	3472540	48316	162.975	0.104	3.46752e+06	0.00337311
3437T5	72	77	235.264	1.0405	2384180	80935	271.378	0.104	2.37576e+06	0.00335304
3437T5	74	77	136.327	6.95136	2546500	36577	123.599	0.104	2.5427e+06	0.00337915
3437T5	77	77	173.458	5.4455	3700230	53854	183.482	0.104	3.69463e+06	0.00340703
3437T5	79	77	171.084	4.11118	3227080	50549	170.798	0.104	3.22182e+06	0.00337886
3437T5	80	77	208.254	4.11463	3121620	69737	237.75	0.104	3.11437e+06	0.00340924
3437T5	82	77	192.211	2.1661	2977520	52931	178.094	0.104	2.97202e+06	0.00336464
3437T5	87	77	189.981	2.26878	2578400	52069	175.908	0.104	2.57298e+06	0.00337836
3437T5	90	77	173.349	7.96071	3158280	53420	179.084	0.104	3.15272e+06	0.00335238
3437T5	99	77	186.983	3.93581	2735020	54432	184.274	0.104	2.72936e+06	0.0033854
3437T5	101	77	145.748	5.33648	2755360	45212	151.294	0.104	2.75066e+06	0.00334632
3437T5	104	77	228.498	1.2482	3002380	68542	229.876	0.104	2.99525e+06	0.0033538
3437T5	120	77	220.304	1.17114	2755540	58308	197.954	0.104	2.74948e+06	0.00339497
3437T5	123	77	191.639	1.59315	2918580	55671	186.833	0.104	2.91279e+06	0.00335602
3437T5	127	77	227.525	0.885129	3377560	74118	248.647	0.104	3.36985e+06	0.00335475
3437T5	148	77	179.935	4.46614	2961700	59941	202.503	0.104	2.95547e+06	0.00337837
3437T5	149	77	164.028	1.03982	2085890	41030	137.87	0.104	2.08162e+06	0.00336022
3437T5	151	77	209.595	5.09296	3386050	66965	225.549	0.104	3.37909e+06	0.00336816
3437T5	153	77	151.04	5.57098	3043580	47277	158.239	0.104	3.03866e+06	0.00334706
3437T5	156	77	127.3	7.39146	2441130	35383	118.206	0.104	2.43745e+06	0.00334076
3437T5	162	77	185.362	1.29838	3179620	54800	183.391	0.104	3.17392e+06	0.00334655
3437T5	164	77	152.776	1.76775	2421700	39514	135.043	0.104	2.41759e+06	0.0034176
3437T5	166	77	147.272	1.64097	2571750	38044	128.56	0.104	2.56779e+06	0.00337925
3437T5	171	77	137.457	1.32598	2340740	37229	125.855	0.104	2.33687e+06	0.00338056
3437T5	173	77	215.862	0.725613	2994960	79253	265.73	0.104	2.98672e+06	0.00335293
3437T5	175	77	164.676	1.10138	1577180	38430	129.461	0.104	1.57318e+06	0.00336875
3437T5	177	77	188.553	1.09195	2807070	50525	171.895	0.104	2.80182e+06	0.00340218
3437T5	184	77	196.754	5.7128	2542090	62689	210.783	0.104	2.53557e+06	0.00336236
3437T5	190	77	167.936	1.32998	2453870	44863	151.485	0.104	2.4492e+06	0.00337661
3437T5	193	77	286.836	0.400073	2403270	63001	213.909	0.104	2.39672e+06	0.00339533
3437T5	197	77	132.796	1.71118	2217590	36008	122.021	0.104	2.21385e+06	0.00338872
3437T5	200	77	157.964	1.18098	2475620	45535	153.948	0.104	2.47088e+06	0.00338087
3437T5	202	77	145.915	3.32346	2596180	41523	139.065	0.104	2.59186e+06	0.00334911
3437T5	203	77	179.356	8.44262	2902590	53798	180.068	0.104	2.897e+06	0.00334711
3437T5	207	77	204.401	0.930016	2003140	57999	194.378	0.104	1.99711e+06	0.0033514
3437T5	210	77	290.256	1.05466	3045670	108960	365.638	0.104	3.03434e+06	0.00335571
3437T5	215	77	204.448	1.12621	2477040	57151	192.392	0.104	2.4711e+06	0.00336638
3437T5	216	77	146.903	1.5807	2612330	46416	155.303	0.104	2.6075e+06	0.00334589
3437T5	219	77	181.153	7.16156	2866180	45895	154.474	0.104	2.86141e+06	0.00336581
3437T5	221	77	159.647	2.15055	2790650	48442	164.07	0.104	2.78561e+06	0.00338694
3437T5	225	77	155.353	1.19986	3324310	41183	140.615	0.104	3.32003e+06	0.00341439
3437T5	236	77	152.812	1.33476	3157860	45179	152.26	0.104	3.15316e+06	0.00337015
3437T5	245	77	188.99	1.01089	2867710	56185	190.87	0.104	2.86187e+06	0.00339717
3437T5	253	77	168.611	1.02297	2989740	50542	170.508	0.104	2.98448e+06	0.00337359
3437T5	259	77	176.808	0.580299	2143680	53226	179.04	0.104	2.13814e+06	0.00336377
3437T5	262	77	172.706	0.573639	2786350	45492	153.277	0.104	2.78162e+06	0.00336932
3437T5	265	77	156.014	2.076	2200660	43156	146.1	0.104	2.19617e+06	0.00338539
3437T5	279	77	171.841	1.70416	3377820	46944	158.209	0.104	3.37294e+06	0.00337016
3437T5	295	77	157.934	0.815014	2978690	46717	156.669	0.104	2.97383e+06	0.00335358
3437T5	300	77	186.373	1.02831	3344960	44903	150.451	0.104	3.34029e+06	0.00335058
3437T5	309	77	239.699	1.53416	3421570	79901	269.022	0.104	3.41326e+06	0.00336694
3437T5	310	77	172.17	0.806105	2464610	49563	165.978	0.104	2.45946e+06	0.00334883
3437T5	312	77	151.761	0.914356	3189620	38800	129.702	0.104	3.18558e+06	0.00334284
3437T5	320	77	132.059	0.584337	1777260	33532	112.043	0.104	1.77377e+06	0.00334138
3437T5	323	77	280.848	6.18717	2682080	100382	336.74	0.104	2.67164e+06	0.00335459
3437T5	331	77	208.055	0.206484	2665420	63075	211.216	0.104	2.65886e+06	0.00334865
3437T5	332	77	206.117	0.305846	2896970	57032	190.869	0.104	2.89104e+06	0.0033467
3437T5	344	77	154.99	0.234329	2887120	43904	147.58	0.104	2.88255e+06	0.00336142
3437T5	352	77	174.613	6.53168	2788310	50602	169.297	0.104	2.78305e+06	0.00334566
3437T5	354	77	158.242	1.36981	2239730	40651	136.541	0.104	2.2355e+06	0.00335886
3437T5	356	77	150.55	1.56742	2376230	40240	136.556	0.104	2.37205e+06	0.00339354
3437T5	358	77	171.089	1.46747	3170900	51094	171.695	0.104	3.16559e+06	0.00336037
3437T5	360	77	180.881	5.17702	2934020	56186	189.069	0.104	2.92818e+06	0.00336506
3437T5	373	77	175.878	0.56746	2335040	48962	166.043	0.104	2.32995e+06	0.00339126
3437T5	374	77	200.957	0.428228	2627650	54952	185.611	0.104	2.62193e+06	0.00337769
3437T5	378	77	202.84	0.386531	3300110	50428	171.927	0.104	3.29487e+06	0.00340936
3437T5	380	77	151.078	0.542344	3236860	36794	124.768	0.104	3.23303e+06	0.00339099
3437T5	386	77	206.222	0.240913	3113880	52467	179.154	0.104	3.10842e+06	0.0034146
3437T5	390	77	156.922	0.355258	2953550	38997	135.819	0.104	2.94949e+06	0.00348281
3437T5	396	77	167.841	4.88934	3387990	49766	168.454	0.104	3.38281e+06	0.00338492
3437T5	399	77	143.171	4.0911	2566920	42185	142.251	0.104	2.56253e+06	0.00337208
3437T5	405	77	272.113	0.51297	1655360	73517	246.243	0.104	1.64771e+06	0.00334947
3437T5	409	77	114.565	3.07815	1384760	28229	96.4533	0.104	1.38182e+06	0.00341682
3437T5	410	77	121.027	4.48065	1907830	28605	97.9262	0.104	1.90486e+06	0.00342339
4837T1	3	55	207.455	4.42497	1850610	58308	195.24	0.001	1.85055e+06	0.00334843
4837T1	13	55	235.842	1.42617	2132340	64509	217.923	0.001	2.13228e+06	0.00337818
4837T1	29	55	158.987	3.86036	2265650	42761	142.953	0.001	2.26561e+06	0.00334307
4837T1	36	55	160.415	2.0251	2132020	47379	158.889	0.001	2.13197e+06	0.00335357
4837T1	66	55	191.041	23.6985	2581380	64620	216.824	0.001	2.58132e+06	0.00335537
4837T1	72	55	149.084	0.75841	1865620	35970	120.586	0.001	1.86558e+06	0.0033524
4837T1	87	55	143.965	3.63936	2429500	39322	132.669	0.001	2.42946e+06	0.00337391
4837T1	92	55	211.821	2.48906	2375340	57285	192.174	0.001	2.37528e+06	0.0033547
4837T1	96	55	150.663	1.16089	2137250	36210	122.21	0.001	2.13721e+06	0.00337503
4837T1	106	55	179.564	11.3384	2417500	48466	162.148	0.001	2.41745e+06	0.0033456
4837T1	118	55	119.746	1.40052	1805640	26071	87.5121	0.001	1.80561e+06	0.00335668
4837T1	119	55	149.563	0.653747	1625900	34264	116.138	0.001	1.62587e+06	0.00338951
4837T1	125	55	199.402	5.14463	4508740	60922	204.139	0.001	4.50868e+06	0.00335083
4837T1	133	55	240.487	0.957094	2260930	53186	182.676	0.001	2.26088e+06	0.00343466
4837T1	137	55	125.696	1.38973	1670210	28548	95.5819	0.001	1.67018e+06	0.00334811
4837T1	139	55	143.359	1.9557	2033620	37521	127.315	0.001	2.03358e+06	0.00339317
4837T1	141	55	130.311	0.610203	1597570	33774	114.062	0.001	1.59754e+06	0.00337721
4837T1	148	55	227.794	6.36234	3779970	77948	261.393	0.001	3.77989e+06	0.00335343
4837T1	150	55	123.487	0.657181	1588390	32539	109.328	0.001	1.58836e+06	0.00335991
4837T1	152	55	142.306	1.35565	2628430	37767	127.609	0.001	2.62839e+06	0.00337885
4837T1	155	55	133.847	0.841212	1495810	29001	96.9868	0.001	1.49578e+06	0.00334426
4837T1	157	55	162.183	3.01963	2081020	39329	131.516	0.001	2.08098e+06	0.003344
4837T1	162	55	179.72	2.26767	2375280	42253	142.048	0.001	2.37524e+06	0.00336184
4837T1	164	55	123.454	0.739044	1742740	30304	102.674	0.001	1.74271e+06	0.00338813
4837T1	172	55	174.886	1.88667	2093290	38991	132.753	0.001	2.09325e+06	0.00340471
4837T1	178	55	250.054	1.28935	3543920	70440	239.76	0.001	3.54385e+06	0.00340375
4837T1	183	55	122.484	0.657625	1328640	29751	100.06	0.001	1.32861e+06	0.00336325
4837T1	186	55	186.549	5.53886	2330790	47771	160.389	0.001	2.33074e+06	0.00335746
4837T1	191	55	166.868	3.32899	3844820	46956	157.912	0.001	3.84477e+06	0.00336298
4837T1	194	55	178.788	1.60466	1941380	47208	157.823	0.001	1.94133e+06	0.00334314
4837T1	199	55	174.892	1.18762	1862250	47949	160.698	0.001	1.8622e+06	0.00335144
4837T1	205	55	129.113	0.791815	1857200	32817	109.634	0.001	1.85717e+06	0.00334077
4837T1	222	55	209.838	0.30096	2683920	65115	218.841	0.001	2.68385e+06	0.00336084
4837T1	223	55	179.548	10.8124	2029310	53217	178.242	0.001	2.02926e+06	0.00334934
4837T1	225	55	266.421	0.363139	2578160	72994	244.611	0.001	2.57809e+06	0.00335111
4837T1	228	55	197.168	1.91714	2226510	54524	182.747	0.001	2.22646e+06	0.00335168
4837T1	229	55	197.823	0.956515	2200580	55077	184.841	0.001	2.20052e+06	0.00335605
4837T1	240	55	156.999	0.723019	1953920	44021	147.381	0.001	1.95388e+06	0.00334797
4837T1	248	55	206.694	4.72514	2022390	53897	180.327	0.001	2.02234e+06	0.00334577
4837T1	249	55	199.584	0.403287	2212590	55375	186.394	0.001	2.21253e+06	0.00336603
4837T1	251	55	217.919	4.64941	2824080	74859	250.996	0.001	2.82401e+06	0.00335292
4837T1	255	55	163.513	0.219337	1860110	48829	163.51	0.001	1.86006e+06	0.00334862
4837T1	261	55	142.26	0.69438	2140120	37491	125.434	0.001	2.14008e+06	0.00334571
4837T1	265	55	167.215	0.40001	1920290	41834	142.247	0.001	1.92025e+06	0.00340027
4837T1	266	55	252.907	1.60273	3325400	74040	248.069	0.001	3.32533e+06	0.00335047
4837T1	277	55	199.372	0.559558	1760870	58221	194.993	0.001	1.76081e+06	0.00334919
4837T1	279	55	178.931	0.708652	1837860	44349	148.978	0.001	1.83782e+06	0.00335922
4837T1	282	55	238.792	11.8314	2332070	63004	211.33	0.001	2.33201e+06	0.00335423
4837T1	289	55	256.804	9.66935	2903210	81416	273.029	0.001	2.90313e+06	0.00335351
4837T1	327	55	129.878	1.26284	1224020	34732	116.018	0.001	1.22399e+06	0.00334038
4837T1	348	55	143.305	15.212	2144960	36909	123.295	0.001	2.14492e+06	0.00334051
4837T1	406	55	137.251	8.20636	969160	28572	95.5905	0.001	969131	0.0033456
4837T1	407	55	194.488	3.61749	2339030	48977	164.647	0.001	2.33898e+06	0.00336172
4837T1	408	55	132.963	1.13389	2792970	38107	127.428	0.001	2.79293e+06	0.00334395
4837T1	411	55	173.559	0.644105	2009440	51237	171.687	0.001	2.00939e+06	0.00335084
4837T2	25	54	199.304	3.57868	337521	61523	206.37	0.623	299192	0.00335436
4837T2	30	54	172.798	4.01844	462236	48209	162.374	0.623	432202	0.00336813
4837T2	38	54	156.102	3.24668	272195	47451	158.981	0.623	242633	0.00335042
4837T2	62	54	135.119	6.03183	523473	36254	123.019	0.623	500887	0.00339325
4837T2	90	54	217.064	8.81738	558763	57063	192.234	0.623	523213	0.0033688
4837T2	109	54	187.952	3.50212	326451	51378	172.284	0.623	294443	0.00335326
4837T2	114	54	186.552	4.09467	337751	46001	153.89	0.623	309092	0.00334536
4837T2	124	54	207.289	2.12752	183041	42128	141.079	0.623	156795	0.00334882
4837T2	128	54	202.176	12.8213	562692	57244	191.951	0.623	527029	0.00335321
4837T2	135	54	172.046	5.46511	677692	48262	165.461	0.623	647625	0.00342839
4837T2	136	54	226.213	2.01433	284360	59437	200.162	0.623	247331	0.00336763
4837T2	143	54	228.564	6.04012	650568	64108	217.104	0.623	610629	0.00338654
4837T2	144	54	238.475	4.74813	650054	59634	202.446	0.623	612902	0.00339481
4837T2	160	54	265.46	1.72499	212891	51754	174.337	0.623	180648	0.00336857
4837T2	166	54	174.245	3.54427	578131	53218	180.058	0.623	544976	0.0033834
4837T2	174	54	126.632	2.73896	350596	31780	108.87	0.623	330797	0.00342574
4837T2	195	54	114.977	3.16071	382017	28106	95.8642	0.623	364507	0.00341081
4837T2	197	54	243.424	3.50695	586888	82609	277.131	0.623	535423	0.00335473
4837T2	214	54	199.056	6.27697	554762	60995	204.517	0.623	516762	0.00335301
4837T2	217	54	198.689	3.46485	527087	54633	183.201	0.623	493051	0.0033533
4837T2	225	54	193.616	3.52435	299923	44079	147.809	0.623	272462	0.00335327
4837T2	256	54	211.528	8.35281	807965	64394	215.75	0.623	767848	0.00335047
4837T2	266	54	188.221	2.63113	387770	53688	179.773	0.623	354322	0.00334848
4837T2	278	54	163.871	4.24471	392611	51129	171.302	0.623	360758	0.00335039
4837T2	286	54	134.83	7.45495	550924	39345	132.484	0.623	526412	0.00336724
4837T2	290	54	297.265	10.3502	1378050	110089	370.074	0.623	1.30946e+06	0.00336159
4837T2	300	54	145.311	7.89873	385161	36043	120.683	0.623	362706	0.00334831
4837T2	303	54	229.895	9.09036	753931	72930	245.784	0.623	708496	0.00337014
4837T2	310	54	255.113	3.46738	1003550	85175	285.959	0.623	950486	0.00335731
4837T2	326	54	194.863	5.15817	695974	66301	223.791	0.623	654668	0.00337538
4837T2	328	54	173.991	6.41781	682650	44934	153.573	0.623	654656	0.00341775
4837T2	333	54	217.442	6.33854	516590	59252	199.413	0.623	479676	0.00336551
4837T2	334	54	200.739	5.68316	748337	55792	190.959	0.623	713579	0.0034227
4837T2	339	54	199.456	5.83876	630661	57238	192.425	0.623	595002	0.00336184
4837T2	351	54	197.393	7.1425	863750	59873	201.111	0.623	826449	0.00335896
4837T2	353	54	163.989	9.75175	559026	39351	134.023	0.623	534510	0.00340583
4837T2	361	54	184.819	3.19894	455298	62083	208.185	0.623	416620	0.00335333
4837T2	363	54	195.959	9.5957	602100	52642	177.861	0.623	569304	0.00337869
4837T2	365	54	203.967	5.54549	832258	69901	236.654	0.623	788710	0.00338556
4837T2	368	54	197.488	7.22678	551191	51650	173.421	0.623	519013	0.00335762
4837T2	371	54	241.856	2.94926	495175	74511	250.346	0.623	448755	0.00335985
4837T2	377	54	209.234	9.30209	631439	60919	205.582	0.623	593486	0.00337468
4837T2	379	54	195.631	9.16225	581889	58384	196.862	0.623	545516	0.00337185
4837T2	401	54	154.075	5.65066	572660	43287	145.468	0.623	545692	0.00336055
4837T2	438	54	221.215	13.4656	968060	69505	233.259	0.623	924758	0.003356
4837T2	450	54	180.072	6.07229	792911	53532	179.708	0.623	759561	0.00335702
4837T2	490	54	205.54	15.3079	699095	57687	193.17	0.623	663156	0.00334859
4837T2	592	54	347.944	3.62629	997977	112511	378.449	0.623	927883	0.00336366
4837T2	602	54	193.485	1.98525	292810	52482	175.72	0.623	260114	0.0033482
4837T2	604	54	190.521	2.62618	382545	50505	169.656	0.623	351080	0.00335919
4837T2	605	54	211.311	3.37764	558796	66450	224.016	0.623	517398	0.0033712
4837T2	606	54	173.243	2.28062	271218	41847	139.144	0.623	245147	0.00332507
4837T2	613	54	177.409	2.29138	409285	53260	178.873	0.623	376104	0.00335849
4837T2	618	54	202.314	6.33922	651932	55298	186.711	0.623	617481	0.00337645
4837T3	12	177	175.342	2.56763	1799850	48935	163.668	0.7421	1.76354e+06	0.0033446
4837T3	16	177	189.632	2.77141	1969740	57889	196.135	0.7421	1.92678e+06	0.00338812
4837T3	67	177	162.21	3.46523	1584020	44591	149.462	0.7421	1.55093e+06	0.00335184
4837T3	72	177	167.19	2.84688	1858640	53056	178.074	0.7421	1.81927e+06	0.00335634
4837T3	75	177	199.092	2.56481	2232470	63862	214.207	0.7421	2.18508e+06	0.00335422
4837T3	80	177	216.665	4.06309	2099690	57929	194.019	0.7421	2.0567e+06	0.00334926
4837T3	90	177	160.445	3.16997	1866060	47168	159.914	0.7421	1.83106e+06	0.00339031
4837T3	91	177	204.217	3.50823	2076010	57690	193.976	0.7421	2.0332e+06	0.00336239
4837T3	94	177	150.474	3.03843	1591930	42284	141.467	0.7421	1.56055e+06	0.00334564
4837T3	96	177	148.042	3.02424	1502870	40135	134.637	0.7421	1.47309e+06	0.0033546
4837T3	100	177	194.627	2.98969	2079170	54778	184.892	0.7421	2.03852e+06	0.0033753
4837T3	101	177	170.26	3.69004	2050600	53872	180.397	0.7421	2.01062e+06	0.00334862
4837T3	102	177	218.796	4.36094	1776900	57577	192.774	0.7421	1.73417e+06	0.00334811
4837T3	107	177	154.112	4.76715	2500860	48985	163.872	0.7421	2.46451e+06	0.00334535
4837T3	108	177	169.146	2.76634	2020430	51643	173.844	0.7421	1.98211e+06	0.00336626
4837T3	114	177	199.269	2.68838	1803250	60924	204.589	0.7421	1.75804e+06	0.0033581
4837T3	116	177	179.553	5.32634	2145410	48177	161.172	0.7421	2.10966e+06	0.00334541
4837T3	117	177	201.733	4.5423	2388600	45816	154.438	0.7421	2.3546e+06	0.00337083
4837T3	119	177	185.503	5.10264	2467490	56136	188.436	0.7421	2.42583e+06	0.00335678
4837T3	120	177	180.334	2.62282	1994460	54838	183.831	0.7421	1.95376e+06	0.00335226
4837T3	121	177	189.552	3.72366	2017210	52569	176.546	0.7421	1.9782e+06	0.00335837
4837T3	127	177	171.801	4.30142	2221960	49777	167.865	0.7421	2.18502e+06	0.00337234
4837T3	132	177	185.297	4.21806	2252030	53086	178.351	0.7421	2.21263e+06	0.00335966
4837T3	136	177	169.957	3.80808	2530720	52846	178.889	0.7421	2.4915e+06	0.0033851
4837T3	138	177	155.915	17.3077	2839050	52486	175.713	0.7421	2.8001e+06	0.00334781
4837T3	146	177	200.369	3.5322	2013760	48371	165.542	0.7421	1.97786e+06	0.00342234
4837T3	154	177	165.041	10.298	2234410	53648	180.031	0.7421	2.1946e+06	0.00335578
4837T3	158	177	174.031	2.96165	2063120	51374	173.544	0.7421	2.025e+06	0.00337805
4837T3	159	177	144.653	3.56012	2070180	42739	144.214	0.7421	2.03846e+06	0.0033743
4837T3	161	177	146.728	4.56158	2242570	42514	142.122	0.7421	2.21102e+06	0.00334295
4837T3	169	177	157.449	2.7894	1707520	43063	144.389	0.7421	1.67556e+06	0.00335297
4837T3	173	177	235.499	4.14906	2917170	66629	226.911	0.7421	2.86772e+06	0.00340559
4837T3	174	177	171.119	3.04183	2194700	54029	180.891	0.7421	2.15461e+06	0.00334804
4837T3	177	177	166.673	6.38837	2029470	41458	138.995	0.7421	1.9987e+06	0.00335267
4837T3	180	177	192.063	3.45254	2413800	54117	181.559	0.7421	2.37364e+06	0.00335493
4837T3	185	177	177.414	5.46198	2573830	47623	161.818	0.7421	2.53849e+06	0.0033979
4837T3	188	177	174.728	3.49662	2476920	53234	179.284	0.7421	2.43742e+06	0.00336785
4837T3	191	177	157.105	11.7211	2015360	42907	144.1	0.7421	1.98352e+06	0.00335843
4837T3	192	177	147.343	3.42545	1976940	39309	132.533	0.7421	1.94777e+06	0.00337157
4837T3	202	177	179.041	7.8797	2411250	52958	177.887	0.7421	2.37195e+06	0.00335902
4837T3	206	177	150.504	3.79177	2396580	42675	143.55	0.7421	2.36491e+06	0.0033638
4837T3	207	177	188.308	2.20548	1789350	52175	174.661	0.7421	1.75063e+06	0.0033476
4837T3	208	177	130.927	9.61942	2332350	38397	128.925	0.7421	2.30386e+06	0.00335768
4837T3	210	177	237.334	5.29181	2752030	65258	218.516	0.7421	2.7036e+06	0.00334849
4837T3	220	177	159.773	4.34667	2583120	49425	165.773	0.7421	2.54644e+06	0.00335403
4837T3	224	177	181.089	9.52876	2091080	42138	140.808	0.7421	2.05981e+06	0.00334159
4837T3	226	177	174.129	3.06937	2243320	54940	185.002	0.7421	2.20255e+06	0.00336735
4837T3	232	177	185.153	2.95242	2444680	59227	199.159	0.7421	2.40073e+06	0.00336264
4837T3	242	177	137.862	3.52396	1909010	36493	123.602	0.7421	1.88193e+06	0.00338701
4837T3	243	177	180.931	2.6878	2357950	57243	191.864	0.7421	2.31547e+06	0.00335175
4837T3	254	177	185.431	2.79086	2056630	50961	172.494	0.7421	2.01881e+06	0.00338482
4837T3	261	177	143.723	11.6731	2891180	42457	141.996	0.7421	2.85967e+06	0.00334447
4837T3	266	177	174.41	3.35404	1947460	53050	177.747	0.7421	1.90809e+06	0.00335056
4837T3	271	177	179.251	4.43319	2801890	51680	174.82	0.7421	2.76354e+06	0.00338274
4837T3	272	177	151.446	8.48598	2821720	44500	148.82	0.7421	2.7887e+06	0.00334427
4837T3	273	177	186.69	4.66376	2704190	50726	173.667	0.7421	2.66655e+06	0.00342363
4837T3	274	177	219.919	2.41548	2227020	70431	236.214	0.7421	2.17475e+06	0.00335384
4837T3	277	177	161.626	4.14926	2419850	41993	142.647	0.7421	2.38869e+06	0.00339692
4837T3	278	177	200.387	2.83438	2280710	55899	187.18	0.7421	2.23923e+06	0.00334854
4837T3	281	177	195.6	3.31553	2518780	55681	188.087	0.7421	2.47746e+06	0.00337794
4837T3	282	177	159.136	3.59827	2433010	45568	154.8	0.7421	2.39919e+06	0.00339712
4837T3	294	177	168.108	5.73046	3118430	48201	161.567	0.7421	3.08266e+06	0.00335194
4837T3	299	177	161.188	4.54583	2700660	51258	172.387	0.7421	2.66262e+06	0.00336312
4837T3	302	177	176.968	4.13758	2873540	50640	171.024	0.7421	2.83596e+06	0.00337725
4837T3	312	177	172.038	3.57161	2726050	48078	162.367	0.7421	2.69037e+06	0.00337716
4837T3	316	177	175.44	3.70643	2530010	52818	176.873	0.7421	2.49081e+06	0.00334873
4837T3	322	177	148.79	4.09897	2476550	41789	140.696	0.7421	2.44554e+06	0.00336682
4837T3	323	177	214.241	12.595	2986900	60719	203.881	0.7421	2.94184e+06	0.00335778
4837T3	329	177	133.143	4.10832	2262200	37289	125.914	0.7421	2.23453e+06	0.00337671
4837T3	330	177	174.664	8.70546	2667850	54679	183.068	0.7421	2.62727e+06	0.00334805
4837T3	334	177	166.548	4.09103	2592480	49238	166.973	0.7421	2.55594e+06	0.00339114
4837T3	336	177	188.061	5.5333	2184580	53883	181.541	0.7421	2.14459e+06	0.00336917
4837T3	340	177	240.466	3.69268	2532790	65284	219.688	0.7421	2.48434e+06	0.00336511
4837T3	341	177	145.777	4.31977	2474590	39654	134.576	0.7421	2.44516e+06	0.00339376
4837T3	350	177	173.845	4.51898	2564510	51707	175.095	0.7421	2.52614e+06	0.00338629
4837T3	353	177	184.932	3.535	2513760	48875	164.777	0.7421	2.47749e+06	0.0033714
4837T3	354	177	147.604	5.47642	2223670	41279	139.839	0.7421	2.19304e+06	0.00338765
4837T3	359	177	213.162	4.00321	2752300	57029	191.588	0.7421	2.70998e+06	0.00335948
4837T3	372	177	148.611	4.1213	2483450	39389	133.8	0.7421	2.45422e+06	0.00339689
4837T3	382	177	184.977	3.42195	2786470	49617	171.852	0.7421	2.74965e+06	0.00346357
4837T3	383	177	174.906	17.6676	3154600	47640	160.456	0.7421	3.11925e+06	0.00336809
4837T3	385	177	146.663	4.09275	2650900	42525	143.23	0.7421	2.61934e+06	0.00336814
4837T3	387	177	177.086	6.83754	2864870	43339	148.092	0.7421	2.83271e+06	0.00341706
4837T3	395	177	174.647	4.03792	2986850	49975	170.289	0.7421	2.94976e+06	0.00340748
4837T3	397	177	155.157	4.06149	2787800	46576	158.246	0.7421	2.75324e+06	0.00339759
4837T3	398	177	176.895	3.25411	2864840	51100	174.711	0.7421	2.82692e+06	0.003419
4837T3	410	177	173.152	3.75527	2837220	46684	160.715	0.7421	2.80258e+06	0.00344261
4837T3	421	177	248.833	3.04423	2893630	89424	299.91	0.7421	2.82727e+06	0.0033538
4837T3	426	177	155.928	4.53389	2795170	44586	150.194	0.7421	2.76208e+06	0.00336864
4837T3	428	177	170.329	4.9397	2562360	42854	144.786	0.7421	2.53056e+06	0.00337859
4837T3	429	177	167.625	4.96533	2902450	51660	172.912	0.7421	2.86411e+06	0.00334712
4837T3	434	177	182.861	6.30147	2974900	56693	189.801	0.7421	2.93283e+06	0.00334787
4837T3	440	177	191.491	4.83997	2922420	47284	159.688	0.7421	2.88733e+06	0.00337721
4837T3	444	177	158.608	7.35354	3190190	46117	156.703	0.7421	3.15597e+06	0.00339794
4837T3	445	177	165.754	4.23109	2335000	46740	158.91	0.7421	2.30031e+06	0.00339987
4837T3	451	177	157.77	5.04568	2901370	49784	166.888	0.7421	2.86443e+06	0.00335224
4837T3	452	177	177.562	4.31524	2988690	55453	187.91	0.7421	2.94754e+06	0.00338864
4837T3	455	177	186.406	4.26034	3038090	54464	183.372	0.7421	2.99767e+06	0.00336685
4837T3	458	177	147.789	5.11157	2736730	43766	147.755	0.7421	2.70425e+06	0.00337602
4837T3	463	177	185.649	5.38387	3021100	46214	157.17	0.7421	2.9868e+06	0.00340092
4837T3	466	177	194.975	4.10293	3302590	55987	190.875	0.7421	3.26104e+06	0.00340927
4837T3	469	177	163.997	5.81583	2847850	48738	163.349	0.7421	2.81168e+06	0.00335157
4837T3	471	177	264.453	5.21352	3210260	66420	225.92	0.7421	3.16097e+06	0.00340139
4837T3	477	177	165.852	9.20358	3056480	47764	162.024	0.7421	3.02103e+06	0.00339218
4837T3	482	177	174.47	3.60771	2889630	51906	175.838	0.7421	2.85111e+06	0.00338762
4837T3	483	177	195.164	5.25556	2942900	54090	181.652	0.7421	2.90276e+06	0.00335833
4837T3	486	177	152.35	4.28528	2426300	41370	140.652	0.7421	2.3956e+06	0.00339985
4837T3	487	177	142.879	5.12748	2031090	34744	117.783	0.7421	2.00531e+06	0.00339002
4837T3	488	177	145.904	9.03403	2863960	41114	139.784	0.7421	2.83345e+06	0.00339991
4837T3	491	177	167.418	5.1507	3060560	48240	163.163	0.7421	3.02476e+06	0.00338232
4837T3	495	177	170.974	4.77851	2702030	48761	163.319	0.7421	2.66584e+06	0.00334938
4837T3	510	177	203.514	5.91171	2809920	54717	184.718	0.7421	2.76931e+06	0.00337588
4837T3	512	177	171.068	4.94167	2365170	46375	157.043	0.7421	2.33076e+06	0.00338637
4837T3	519	177	187.175	3.87707	3106640	57246	193.084	0.7421	3.06416e+06	0.00337288
4837T3	522	177	174.559	6.95876	3456000	50531	171.349	0.7421	3.4185e+06	0.00339097
4837T3	529	177	286.82	5.75383	2851160	62399	209.343	0.7421	2.80485e+06	0.00335491
4837T3	533	177	192.29	3.92168	3176380	57402	192.21	0.7421	3.13378e+06	0.00334849
4837T3	534	177	165.823	14.1952	2717700	51618	174.391	0.7421	2.67939e+06	0.00337849
4837T3	535	177	211.394	6.90056	3449590	65439	219.501	0.7421	3.40103e+06	0.00335428
4837T3	536	177	191.637	7.46897	3024370	57187	191.691	0.7421	2.98193e+06	0.003352
4837T3	539	177	265.919	3.47058	2642460	76830	258.094	0.7421	2.58544e+06	0.00335929
4837T3	541	177	166.852	5.76494	3090660	48817	164.959	0.7421	3.05443e+06	0.00337913
4837T3	543	177	256.921	3.39731	3066340	71695	245.869	0.7421	3.01314e+06	0.00342937
4837T3	547	177	205.638	5.81558	3165090	55055	184.011	0.7421	3.12423e+06	0.00334231
4837T3	550	177	192.639	6.90183	3220740	59204	199.341	0.7421	3.1768e+06	0.00336702
4837T3	559	177	199.325	4.90749	3030090	57278	193.395	0.7421	2.98758e+06	0.00337643
4837T3	561	177	203.997	5.77419	3266930	65980	221.101	0.7421	3.21797e+06	0.00335103
4837T3	562	177	169.427	4.51391	2746320	46878	157.661	0.7421	2.71153e+06	0.00336322
4837T3	565	177	177.795	7.46028	3335740	51202	174.243	0.7421	3.29774e+06	0.00340305
4837T3	566	177	252.039	3.82436	3163180	73214	246.449	0.7421	3.10885e+06	0.00336615
4837T3	580	177	220.897	11.4695	3321520	61718	210.193	0.7421	3.27572e+06	0.0034057
4837T3	596	177	293.094	3.44806	3081810	80143	268.867	0.7421	3.02234e+06	0.00335484
4837T3	597	177	185.333	13.7022	3362060	59277	199.745	0.7421	3.31807e+06	0.00336969
4837T3	600	177	153.89	14.8783	3180650	42575	144.821	0.7421	3.14906e+06	0.00340155
4837T3	610	177	140.15	15.4798	2498820	37086	125.749	0.7421	2.4713e+06	0.00339074
4837T3	613	177	184.393	11.9302	2936020	55102	185.435	0.7421	2.89513e+06	0.0033653
4837T3	625	177	161.794	9.09941	2737890	51847	173.558	0.7421	2.69941e+06	0.0033475
4837T3	633	177	170.384	15.0171	3317110	47245	157.99	0.7421	3.28205e+06	0.00334406
4837T3	635	177	191.395	7.30353	3229250	53043	177.502	0.7421	3.18989e+06	0.00334638
4837T3	667	177	221.84	8.80634	3208510	81293	272.652	0.7421	3.14818e+06	0.00335394
4837T3	668	177	170.846	3.58103	2328870	49832	167.487	0.7421	2.29189e+06	0.00336103
4837T3	669	177	183.545	3.1946	2109740	49769	168.467	0.7421	2.07281e+06	0.00338498
4837T3	670	177	138.762	3.51198	1648000	38386	130.06	0.7421	1.61951e+06	0.00338821
4837T3	672	177	153.525	3.10172	2113160	46678	157.298	0.7421	2.07852e+06	0.00336985
4837T3	676	177	156.97	4.08044	2875310	46844	157.534	0.7421	2.84055e+06	0.00336295
4837T3	680	177	174.756	4.75432	2540440	44913	150.22	0.7421	2.50711e+06	0.00334469
4837T3	682	177	190.98	13.5701	2668200	49653	167.478	0.7421	2.63135e+06	0.00337297
4837T3	695	177	214.402	2.38744	1772100	64132	214.516	0.7421	1.72451e+06	0.00334491
4837T3	696	177	140.464	3.23215	1612210	40750	136.708	0.7421	1.58197e+06	0.0033548
4837T3	705	177	201.491	2.52237	1838090	58725	196.715	0.7421	1.79451e+06	0.00334977
4837T3	706	177	174.122	2.88332	2057710	50600	170.782	0.7421	2.02016e+06	0.00337514
4837T3	710	177	170.05	5.14423	2505670	44213	149.306	0.7421	2.47286e+06	0.00337697
4837T3	712	177	159.135	2.66452	1760800	49770	168.009	0.7421	1.72387e+06	0.00337571
4837T3	713	177	232.087	2.32244	2197330	76039	255.193	0.7421	2.1409e+06	0.00335608
4837T3	716	177	280.037	3.15361	1957080	67729	227.67	0.7421	1.90682e+06	0.00336148
4837T3	719	177	161.307	5.19223	2542900	43115	146.559	0.7421	2.5109e+06	0.00339926
4837T3	721	177	274.173	2.3005	1633280	59377	199.889	0.7421	1.58922e+06	0.00336644
4837T3	722	177	145.784	4.42797	2301090	44709	149.625	0.7421	2.26791e+06	0.00334664
4837T3	773	177	181.77	15.0175	2952400	60236	201.919	0.7421	2.9077e+06	0.00335213
4837T3	779	177	178.852	4.26883	2790410	52629	176.768	0.7421	2.75135e+06	0.00335876
4837T3	783	177	197.943	4.29598	3155860	60737	204.683	0.7421	3.11079e+06	0.00336999
4837T3	804	177	252.345	2.21769	2241230	61977	209.009	0.7421	2.19524e+06	0.00337236
4837T3	805	177	154.675	3.40468	2175870	39799	135.811	0.7421	2.14634e+06	0.00341242
4837T3	807	177	146.025	3.53342	2141370	40861	136.845	0.7421	2.11105e+06	0.00334904
4837T3	810	177	209.347	2.28235	2030070	69792	235.884	0.7421	1.97828e+06	0.00337981
4837T3	811	177	141.947	4.40427	2303440	38670	131.603	0.7421	2.27474e+06	0.00340323
4837T3	812	177	154.38	4.40044	2230560	44718	150.972	0.7421	2.19737e+06	0.00337609
4837T3	815	177	231.744	3.67046	2896110	79334	265.946	0.7421	2.83724e+06	0.00335223
4837T3	816	177	210.734	3.03989	2238870	59240	199.759	0.7421	2.19491e+06	0.00337203
4837T3	828	177	167.481	3.73953	2320400	49361	165.327	0.7421	2.28377e+06	0.00334934
4837T3	855	177	213.004	4.38175	2300440	56304	189.046	0.7421	2.25866e+06	0.00335759
4837T3	858	177	332.41	6.32528	2483100	70883	237.653	0.7421	2.4305e+06	0.00335275
4837T3	861	177	171.346	4.4464	3008100	50105	168.714	0.7421	2.97092e+06	0.00336721
4837T3	862	177	147.849	4.16973	2134480	39534	133.436	0.7421	2.10514e+06	0.00337522
4837T3	863	177	161.419	5.31012	3013710	47749	162.779	0.7421	2.97828e+06	0.00340906
4837T3	864	177	159.015	6.25813	3019270	46783	160.446	0.7421	2.98455e+06	0.00342958
4837T3	879	177	176.055	3.6346	2517060	49398	166.507	0.7421	2.4804e+06	0.00337072
4838T1	23	57	182.989	0.180855	2007250	59191	198.341	0.512	1.97694e+06	0.00335086
4838T1	29	57	222.97	0.130572	1861370	59691	199.658	0.512	1.83081e+06	0.00334486
4838T1	38	57	190.171	0.374108	2533370	53808	180.714	0.512	2.50582e+06	0.0033585
4838T1	45	57	199.482	0.27451	1984070	54621	182.88	0.512	1.9561e+06	0.00334816
4838T1	52	57	254.728	3.40918	2135690	83154	278.655	0.512	2.09312e+06	0.00335107
4838T1	57	57	193.614	1.78709	2076870	56667	190.304	0.512	2.04786e+06	0.00335829
4838T1	62	57	178.745	0.760572	2185580	50299	168.332	0.512	2.15983e+06	0.00334663
4838T1	71	57	193.097	0.0387475	1469590	54068	180.918	0.512	1.44191e+06	0.00334612
4838T1	81	57	170.881	51.1216	2525970	45151	153.071	0.512	2.50285e+06	0.0033902
4838T1	89	57	135.427	0.0487375	1401110	35209	117.626	0.512	1.38308e+06	0.00334079
4838T1	96	57	144.506	0.12762	1496780	38364	128.209	0.512	1.47714e+06	0.00334191
4838T1	126	57	116.236	0.127465	1319340	26368	88.1651	0.512	1.30584e+06	0.00334364
4838T1	134	57	139.536	0.067124	1548210	35859	119.786	0.512	1.52985e+06	0.00334047
4838T1	156	57	106.48	0.339086	1337240	26073	87.5161	0.512	1.32389e+06	0.00335658
4838T1	168	57	151.409	12.1573	2345150	42511	142.794	0.512	2.32338e+06	0.00335899
4838T1	170	57	96.3234	0.710551	1548610	23676	79.058	0.512	1.53649e+06	0.00333916
4838T1	175	57	156.862	8.54645	2333290	42754	144.25	0.512	2.3114e+06	0.00337395
4838T1	186	57	138.695	11.309	2277010	31700	107.553	0.512	2.26078e+06	0.00339284
4838T1	202	57	116.481	1.91843	1488700	32145	107.288	0.512	1.47224e+06	0.00333763
4838T1	207	57	93.5519	0.123282	666888	23434	78.1379	0.512	654890	0.00333438
4838T1	209	57	107.028	2.28374	879989	28304	94.4706	0.512	865497	0.00333771
4838T1	217	57	125.736	1.51491	1685690	33122	112.567	0.512	1.66873e+06	0.00339856
4838T1	256	57	115.047	0.0977019	896178	32374	108.135	0.512	879603	0.00334018
4838T1	258	57	133.162	28.5511	1798820	33178	112.556	0.512	1.78183e+06	0.00339249
4838T1	281	57	159.132	72.4859	1843400	46571	156.281	0.512	1.81956e+06	0.00335576
4838T1	282	57	154.488	95.0022	2757950	38331	131.42	0.512	2.73832e+06	0.00342856
4838T1	289	57	135.422	22.248	2300480	29273	100.077	0.512	2.28549e+06	0.00341875
4838T1	296	57	117.436	0.15077	1027480	32228	107.652	0.512	1.01098e+06	0.00334033
4838T1	299	57	167.148	1.91125	1806940	46073	154.096	0.512	1.78335e+06	0.00334461
4838T1	303	57	191.315	44.0787	2681500	52922	177.007	0.512	2.6544e+06	0.00334468
4838T1	307	57	111.97	0.0265644	1151330	27518	91.8511	0.512	1.13724e+06	0.00333786
4838T1	310	57	159.064	0.572339	1617230	34373	116.287	0.512	1.59963e+06	0.00338309
4838T1	322	57	124.728	0.183211	2231600	34605	115.915	0.512	2.21388e+06	0.00334966
4838T1	326	57	165.72	0.0277237	1885890	38559	130.573	0.512	1.86615e+06	0.00338632
4838T1	331	57	154.988	0.30053	1828480	40179	134.822	0.512	1.80791e+06	0.00335553
4838T1	346	57	140.696	0.0914699	972256	33880	113.037	0.512	954909	0.00333639
4838T1	376	57	167.514	0.540697	1829060	46342	154.977	0.512	1.80533e+06	0.0033442
4838T1	393	57	144.862	0.152616	1589890	41398	138.724	0.512	1.56869e+06	0.00335098
4838T1	394	57	190.412	50.7237	2780070	49439	167.927	0.512	2.75476e+06	0.00339665
4838T1	402	57	153.902	0.0231224	1622210	39399	132.689	0.512	1.60204e+06	0.00336783
4838T1	407	57	156.825	0.0592682	1878010	43919	147.349	0.512	1.85552e+06	0.00335502
4838T1	421	57	133.638	0.309121	1624500	35918	120.83	0.512	1.60611e+06	0.00336405
4838T1	422	57	152.455	0.129711	1607450	42317	141.506	0.512	1.58578e+06	0.00334395
4838T1	425	57	184.797	1.35274	1829700	49135	164.705	0.512	1.80454e+06	0.00335209
4838T1	428	57	173.582	0.228676	2281780	51855	175.081	0.512	2.25523e+06	0.00337636
4838T1	433	57	165.468	0.556361	1831220	46646	156.923	0.512	1.80734e+06	0.00336413
4838T1	434	57	93.8197	6.69058	1008980	19850	66.9281	0.512	998817	0.00337169
4838T1	439	57	112.227	13.3028	1085000	24075	82.1054	0.512	1.07267e+06	0.0034104
4838T1	440	57	191.563	0.117968	1561950	46750	158.514	0.512	1538014	0.00339067
4838T1	443	57	209.085	0.576795	2019890	56488	190.497	0.512	1.99097e+06	0.00337234
4838T1	449	57	167.354	0.452573	1889640	45533	152.625	0.512	1.86633e+06	0.00335196
4838T1	450	57	132.963	0.238322	2082960	34252	116.765	0.512	2.06542e+06	0.003409
4838T1	464	57	164.587	0.310469	2330930	44304	148.551	0.512	2.30825e+06	0.00335299
4838T1	476	57	182.8	0.460006	2671840	53058	177.897	0.512	2.64467e+06	0.00335288
4838T1	484	57	134.381	0.904904	2048450	33503	112.818	0.512	2.0313e+06	0.0033674
4838T1	493	57	99.8023	0.0863359	845004	24868	82.9096	0.512	832272	0.00333399
4838T1	500	57	151.059	0.0263849	1566410	37332	124.996	0.512	1.5473e+06	0.00334823
4838T2	17	198	154.444	0.539447	1210000	41689	140.853	0.925	1.17144e+06	0.00337866
4838T2	32	198	233.745	1.23361	1960000	66486	224.363	0.925	1.8985e+06	0.00337459
4838T2	33	198	187.872	1.68556	1690000	50710	170.862	0.925	1.64309e+06	0.00336939
4838T2	35	198	247.265	0.502331	1700000	66074	225.711	0.925	1.63888e+06	0.00341603
4838T2	41	198	187.922	5.92324	1820000	51970	178.142	0.925	1.77193e+06	0.00342779
4838T2	44	198	204.692	0.465779	1270000	61731	209.375	0.925	1.2129e+06	0.00339173
4838T2	53	198	192.831	0.457825	1090000	56882	191.164	0.925	1.03738e+06	0.00336071
4838T2	57	198	170.78	0.501832	1180000	45840	154.139	0.925	1137598	0.00336254
4838T2	64	198	245.451	0.480274	1830000	67222	230.333	0.925	1.76782e+06	0.00342645
4838T2	66	198	147.658	0.875586	1330000	41780	139.68	0.925	1.29135e+06	0.00334323
4838T2	68	198	232.871	0.740421	1620000	72186	241.968	0.925	1.55323e+06	0.00335201
4838T2	74	198	198.448	0.636625	1250000	57032	190.894	0.925	1.19725e+06	0.00334714
4838T2	76	198	161.573	0.532483	1210000	42484	145.358	0.925	1.1707e+06	0.00342148
4838T2	79	198	152.924	0.657373	1170000	39559	134.145	0.925	1.13341e+06	0.00339101
4838T2	80	198	138.071	0.622765	1080000	36073	121.241	0.925	1.04663e+06	0.00336099
4838T2	83	198	156.612	3.66129	1640000	44046	147.353	0.925	1.59926e+06	0.00334543
4838T2	88	198	186.312	1.44996	1760000	50251	168.745	0.925	1.71352e+06	0.00335804
4838T2	89	198	169.483	0.720739	1430000	43923	147.655	0.925	1.38937e+06	0.00336168
4838T2	90	198	212.777	0.454188	1560000	61512	209.557	0.925	1.5031e+06	0.00340677
4838T2	93	198	179.435	1.1245	1600000	52328	175.789	0.925	1.5516e+06	0.00335937
4838T2	98	198	213.91	0.56327	1280000	48380	165.08	0.925	1.23525e+06	0.00341215
4838T2	112	198	155.452	0.595989	1450000	39239	133.293	0.925	1.4137e+06	0.00339695
4838T2	116	198	148.936	0.909598	1200000	37322	125.861	0.925	1.16548e+06	0.0033723
4838T2	117	198	129.076	0.448076	923418	35831	120.12	0.925	890274	0.0033524
4838T2	119	198	212.192	0.774367	1450000	69777	233.962	0.925	1.38546e+06	0.003353
4838T2	124	198	163.793	0.846768	1460000	43072	146.563	0.925	1.42016e+06	0.00340274
4838T2	126	198	149.185	0.655972	942202	35843	119.894	0.925	909047	0.00334498
4838T2	127	198	195.891	11.1587	1900000	51955	174.294	0.925	1.85194e+06	0.00335471
4838T2	128	198	137.676	0.699731	814446	36737	122.814	0.925	780464	0.00334306
4838T2	131	198	225.48	0.686335	2110000	65334	220.388	0.925	2.04957e+06	0.00337325
4838T2	135	198	205.472	1.28001	1140000	57340	194.236	0.925	1.08696e+06	0.00338744
4838T2	140	198	127.416	0.533295	1030000	33428	111.709	0.925	999079	0.00334178
4838T2	142	198	165.465	0.648571	1260000	42700	144.19	0.925	1.2205e+06	0.00337681
4838T2	145	198	139.818	0.658318	521677	35653	119.114	0.925	488698	0.00334093
4838T2	148	198	259.093	0.78921	1750000	73922	251.478	0.925	1.68162e+06	0.00340194
4838T2	159	198	179.265	0.77733	1630000	42206	145.123	0.925	1.59096e+06	0.00343844
4838T2	160	198	191.187	0.887232	1340000	52772	178.368	0.925	1.29119e+06	0.00337997
4838T2	163	198	141.54	1.11935	1220000	36063	121.372	0.925	1.18664e+06	0.00336555
4838T2	166	198	181.509	0.874353	1740000	52759	178.208	0.925	1.6912e+06	0.00337777
4838T2	168	198	133.704	0.644846	352837	34616	115.716	0.925	320817	0.00334285
4838T2	170	198	172.999	5.91135	999072	48089	162.059	0.925	954590	0.00336998
4838T2	172	198	167.851	1.01434	858481	39182	130.831	0.925	822238	0.00333906
4838T2	174	198	148.957	1.00831	1410000	39474	133.488	0.925	1.37349e+06	0.00338167
4838T2	191	198	158.43	0.462748	603226	43488	145.469	0.925	563000	0.00334504
4838T2	193	198	170.994	1.67019	1480000	40074	135.999	0.925	1.44293e+06	0.0033937
4838T2	197	198	184.82	0.778676	1180000	43669	147.236	0.925	1.13961e+06	0.00337164
4838T2	202	198	147.469	2.23291	948677	40264	135.315	0.925	911433	0.00336069
4838T2	204	198	184.871	0.505313	1180000	48091	163.698	0.925	1.13552e+06	0.00340392
4838T2	210	198	152.262	1.00611	1030000	32736	111.196	0.925	999719	0.00339675
4838T2	214	198	210.42	0.683263	1100000	70980	237.973	0.925	1.03434e+06	0.00335268
4838T2	215	198	183.846	0.987876	1930000	54355	183.57	0.925	1.87972e+06	0.00337724
4838T2	217	198	153.978	0.638725	700735	43078	144.141	0.925	660888	0.00334605
4838T2	225	198	153.253	0.537604	1160000	41884	141.251	0.925	1.12126e+06	0.00337243
4838T2	226	198	262.431	2.44929	2260000	80410	271.166	0.925	2.18562e+06	0.00337229
4838T2	228	198	220.069	1.24096	1950000	60728	203.434	0.925	1.89383e+06	0.00334992
4838T2	230	198	158.66	0.82769	1250000	45157	151.165	0.925	1.20823e+06	0.00334754
4838T2	231	198	117.281	0.676622	366623	30469	101.745	0.925	338439	0.0033393
4838T2	237	198	136.248	0.963726	471392	35673	119.119	0.925	438394	0.00333919
4838T2	241	198	265.273	4.06438	1990000	67432	225.386	0.925	1.92763e+06	0.00334242
4838T2	243	198	317.886	0.602559	1760000	83323	280.645	0.925	1.68293e+06	0.00336816
4838T2	245	198	221.651	0.866599	1190000	55007	186.878	0.925	1.13912e+06	0.00339735
4838T2	250	198	246.706	0.942575	1520000	75264	252.241	0.925	1.45038e+06	0.00335142
4838T2	251	198	179.174	0.454356	950203	52318	175.202	0.925	901809	0.00334879
4838T2	252	198	243.66	0.851191	1160000	82609	277.072	0.925	1.08359e+06	0.00335402
4838T2	253	198	183.328	1.12725	1840000	44895	152.859	0.925	1.79847e+06	0.00340481
4838T2	259	198	186.12	4.4361	1490000	47296	160.581	0.925	1.44625e+06	0.00339523
4838T2	260	198	149.63	0.612814	755061	45810	153.321	0.925	712687	0.00334689
4838T2	269	198	255.652	2.17674	2010000	73622	246.553	0.925	1.9419e+06	0.0033489
4838T2	274	198	144.99	3.64057	789974	32760	112.369	0.925	759671	0.00343007
4838T2	275	198	194.161	1.05348	1040000	52433	177.376	0.925	991499	0.00338291
4838T2	281	198	164.362	0.803416	737517	44205	147.958	0.925	696627	0.00334709
4838T2	283	198	209.413	1.62628	1750000	67179	225.088	0.925	1.68786e+06	0.00335057
4838T2	284	198	134.393	1.05089	681052	35527	118.807	0.925	648190	0.00334413
4838T2	291	198	187.718	1.69038	1970000	52735	176.526	0.925	1.92122e+06	0.00334742
4838T2	299	198	157.285	1.69684	1060000	44792	150.264	0.925	1.01857e+06	0.00335471
4838T2	300	198	147.548	0.567924	453484	39986	133.698	0.925	416497	0.00334362
4838T2	303	198	188.883	0.575831	1190000	60846	203.909	0.925	1.13372e+06	0.00335123
4838T2	305	198	186.53	1.31072	1220000	49524	165.738	0.925	1.17419e+06	0.00334662
4838T2	307	198	180.897	0.979249	1470000	56767	190.104	0.925	1.41749e+06	0.00334885
4838T2	310	198	168.295	0.735224	692222	47950	160.474	0.925	647868	0.00334669
4838T2	314	198	222.842	4.79281	1990000	56833	190.223	0.925	1.93743e+06	0.00334705
4838T2	318	198	139.382	1.01829	606390	36963	123.595	0.925	572199	0.00334375
4838T2	320	198	132.623	1.61516	815667	35727	120.772	0.925	782620	0.00338041
4838T2	322	198	244.487	8.50482	2290000	73417	247.098	0.925	2.22209e+06	0.00336568
4838T2	323	198	147.578	11.5041	1090000	39088	130.593	0.925	1.05384e+06	0.003341
4838T2	324	198	208.833	1.1927	1250000	56643	189.571	0.925	1.19761e+06	0.00334677
4838T2	325	198	164.796	1.27842	1200000	44437	148.728	0.925	1.1589e+06	0.00334694
4838T2	335	198	197.243	0.479391	492849	48109	160.966	0.925	448348	0.00334586
4838T2	337	198	146.995	0.659045	339891	33937	113.303	0.925	308499	0.00333863
4838T2	340	198	102.621	0.758019	590109	23039	77.3906	0.925	568798	0.00335911
4838T2	342	198	241.316	1.61954	1340000	71643	240.865	0.925	1.27373e+06	0.00336202
4838T2	345	198	145.984	2.17806	1240000	41273	139.376	0.925	1.20182e+06	0.00337693
4838T2	347	198	199.907	1.52482	1170000	51782	173.548	0.925	1.1221e+06	0.00335151
4838T2	349	198	154.533	0.450874	415003	42584	142.451	0.925	375613	0.00334518
4838T2	352	198	135.474	1.04178	789424	35397	119.181	0.925	756682	0.00336698
4838T2	356	198	312.575	2.27496	2350000	94783	317.638	0.925	2.26233e+06	0.00335121
4838T2	360	198	189.839	2.30495	1020000	57348	192.12	0.925	966953	0.00335007
4838T2	364	198	140.623	0.768908	1170000	37418	126.335	0.925	1.13539e+06	0.00337632
4838T2	367	198	133.585	0.63274	626642	25919	88.147	0.925	602667	0.00340086
4838T2	369	198	210.246	0.666142	277510	52100	174.476	0.925	229318	0.00334887
4838T2	371	198	232.873	0.934924	1660000	70641	237.595	0.925	1.59466e+06	0.00336342
4838T2	372	198	254.007	2.04102	2150000	76305	256.674	0.925	2.07942e+06	0.00336379
4838T2	373	198	119.914	1.66929	711900	31245	104.825	0.925	682998	0.00335494
4838T2	379	198	176.983	1.85192	1720000	47057	159.184	0.925	1.67647e+06	0.00338279
4838T2	389	198	166.144	0.404692	609244	50043	167.602	0.925	562954	0.00334916
4838T2	390	198	197.439	1.95445	1410000	57782	194.304	0.925	1.35655e+06	0.00336271
4838T2	396	198	142.866	11.8451	860149	37006	126.332	0.925	825918	0.00341382
4838T2	399	198	319.346	0.822479	1890000	97025	325.033	0.925	1.80025e+06	0.00334999
4838T2	403	198	181.076	0.619931	386185	52009	174.064	0.925	338077	0.00334681
4838T2	405	198	182.915	0.681969	793749	44851	150.056	0.925	752262	0.00334566
4838T2	409	198	135.094	3.37128	916642	28119	99.4707	0.925	890632	0.00353749
4838T2	410	198	131.381	1.24205	762744	29089	99.1571	0.925	735837	0.00340875
4838T2	412	198	164.091	1.21577	1410000	39288	135.917	0.925	1.37366e+06	0.0034595
4838T2	413	198	178.532	2.60038	2270000	45275	157.268	0.925	2.22812e+06	0.00347362
4838T2	415	198	136.399	0.964353	1120000	35795	121.968	0.925	1.08689e+06	0.0034074
4838T2	416	198	136.91	1.21766	829955	34067	114.173	0.925	798443	0.00335143
4838T2	417	198	236.393	1.35345	2290000	84202	283.453	0.925	2.21211e+06	0.00336635
4838T2	418	198	157.186	4.10127	1230000	40191	138.021	0.925	1.19282e+06	0.00343413
4838T2	424	198	177.147	0.932832	741049	45215	151.241	0.925	699225	0.00334493
4838T2	429	198	155.513	0.746753	341792	33493	111.888	0.925	310811	0.00334064
4838T2	430	198	171.994	1.59753	1730000	44088	148.773	0.925	1.68922e+06	0.00337446
4838T2	435	198	150.75	1.3096	1130000	45206	151.283	0.925	1.08818e+06	0.00334652
4838T2	436	198	201.706	3.36689	2070000	53886	182.999	0.925	2.02016e+06	0.00339604
4838T2	437	198	254.568	0.666142	811409	65477	219.076	0.925	750843	0.00334585
4838T2	438	198	170.153	0.680294	348008	44838	149.994	0.925	306533	0.00334524
4838T2	442	198	138.503	0.64539	681800	39683	132.689	0.925	645093	0.00334372
4838T2	448	198	137.207	1.31105	1170000	37788	126.291	0.925	1.13505e+06	0.00334209
4838T2	450	198	175.359	5.23061	1290000	45180	154.63	0.925	1.24821e+06	0.00342253
4838T2	454	198	141.764	0.888706	1240000	40613	136.467	0.925	1.20243e+06	0.00336018
4838T2	455	198	125.966	1.2065	645197	34824	116.365	0.925	612985	0.00334152
4838T2	458	198	140.231	6.17195	789947	33980	114.116	0.925	758516	0.00335833
4838T2	462	198	150.699	1.10042	1030000	39574	132.427	0.925	993394	0.00334631
4838T2	463	198	169.092	1.61253	750814	40971	137.842	0.925	712916	0.00336438
4838T2	465	198	127.716	1.90421	1100000	32956	110.582	0.925	1.06952e+06	0.00335544
4838T2	466	198	115.497	2.46067	873397	27230	91.618	0.925	848209	0.0033646
4838T2	472	198	150.048	0.965121	478362	37902	126.652	0.925	443303	0.00334157
4838T2	485	198	137.387	0.773753	435183	38732	129.507	0.925	399356	0.00334367
4838T2	486	198	194.505	0.969303	1530000	52220	176.892	0.925	1.4817e+06	0.00338744
4838T2	487	198	189.495	4.53527	1410000	52719	176.952	0.925	1.36123e+06	0.00335651
4838T2	490	198	186.151	1.53898	1060000	47206	158.846	0.925	1.01633e+06	0.00336495
4838T2	495	198	159.281	1.19089	1030000	40621	136.017	0.925	992426	0.00334844
4838T2	497	198	209.6	3.81063	1740000	57537	192.548	0.925	1.68678e+06	0.00334651
4838T2	503	198	131.553	1.76575	1180000	35975	120.172	0.925	1.14672e+06	0.00334043
4838T2	506	198	110.711	1.01218	266079	23804	79.3125	0.925	244060	0.0033319
4838T2	509	198	123.09	0.907889	204129	27684	92.3905	0.925	178521	0.00333732
4838T2	510	198	186.578	4.24379	1120000	47016	159.267	0.925	1.07651e+06	0.00338751
4838T2	511	198	240.578	1.46647	1880000	75900	255.126	0.925	1.80979e+06	0.00336134
4838T2	512	198	199.374	1.3731	2160000	62777	212.301	0.925	2.10193e+06	0.00338183
4838T2	513	198	169.318	1.01236	1430000	45708	154.651	0.925	1.38772e+06	0.00338346
4838T2	517	198	137.858	5.48939	1150000	36282	122.696	0.925	1.11644e+06	0.00338173
4838T2	520	198	230.17	3.80813	1510000	50780	172.49	0.925	1.46303e+06	0.00339681
4838T2	522	198	194.813	2.58644	1830000	48341	162.874	0.925	1.78528e+06	0.00336927
4838T2	527	198	271.777	3.24531	1780000	98616	331.189	0.925	1.68878e+06	0.00335837
4838T2	531	198	198.699	4.41141	1810000	57230	193.113	0.925	1.75706e+06	0.00337433
4838T2	535	198	220.381	1.46741	2020000	60544	206.251	0.925	1.964e+06	0.00340663
4838T2	536	198	160.937	1.75109	1260000	45274	152.643	0.925	1.21812e+06	0.00337154
4838T2	544	198	159.028	1.7223	1420000	44386	149.541	0.925	1.37894e+06	0.0033691
4838T2	546	198	124.394	1.31795	300975	29461	98.2383	0.925	273724	0.00333452
4838T2	548	198	184.943	3.27951	1940000	51455	174.931	0.925	1.8924e+06	0.00339969
4838T2	554	198	159.389	1.68214	1420000	40467	137.135	0.925	1.38257e+06	0.00338881
4838T2	565	198	118.187	1.19209	257635	27206	90.6715	0.925	232469	0.00333278
4838T2	567	198	160.513	1.78415	999481	34080	118.126	0.925	967957	0.00346614
4838T2	570	198	170.271	3.85951	1380000	46373	156.543	0.925	1.3371e+06	0.00337574
4838T2	577	198	198.982	5.72149	1670000	57822	196.725	0.925	1.61651e+06	0.00340225
4838T2	579	198	164.859	1.38474	1060000	43325	146.157	0.925	1.01992e+06	0.0033735
4838T2	583	198	304.819	1.63071	1690000	86030	289.344	0.925	1.61042e+06	0.00336329
4838T2	588	198	160.439	1.10326	871290	35949	120.002	0.925	838037	0.00333812
4838T2	589	198	238.908	1.66586	1790000	56290	190.725	0.925	1.73793e+06	0.00338826
4838T2	592	198	171.928	6.63023	1520000	54912	183.829	0.925	1.46921e+06	0.0033477
4838T2	593	198	125.959	1.39319	739817	26837	90.9037	0.925	714993	0.00338725
4838T2	599	198	177.922	2.35132	1610000	50903	170.772	0.925	1.56291e+06	0.00335485
4838T2	605	198	123.324	1.57015	888846	29264	98.8543	0.925	861777	0.00337802
4838T2	606	198	157.927	2.56901	1110000	44815	151.054	0.925	1.06855e+06	0.00337061
4838T2	607	198	202.028	1.03885	1550000	54153	181.583	0.925	1.49991e+06	0.00335315
4838T2	611	198	178.501	1.82672	1500000	41308	141.209	0.925	1.46179e+06	0.00341844
4838T2	616	198	176.497	1.04588	877768	38946	130.239	0.925	841743	0.00334409
4838T2	619	198	245.36	5.1295	1620000	74658	251.779	0.925	1.55094e+06	0.00337243
4838T2	620	198	207.14	1.17559	1780000	64195	216.155	0.925	1.72062e+06	0.00336716
4838T2	624	198	119.216	1.44626	237128	26756	89.259	0.925	212379	0.00333604
4838T2	630	198	214.168	3.14847	1720000	60529	202.83	0.925	1.66401e+06	0.00335096
4838T2	639	198	160.459	3.94027	754229	39413	133.408	0.925	717772	0.00338487
4838T2	641	198	234.249	2.05584	2120000	67251	229.138	0.925	2.05779e+06	0.00340721
4838T2	644	198	257.47	1.49146	1680000	66307	221.864	0.925	1.61867e+06	0.00334601
4838T2	649	198	195.175	1.00744	1160000	58470	195.879	0.925	1.10592e+06	0.00335008
4838T2	657	198	286.275	1.97242	1530000	94489	316.744	0.925	1.4426e+06	0.00335218
4838T2	661	198	151.809	1.66215	623622	44514	148.866	0.925	582447	0.00334425
4838T2	666	198	222.203	2.02941	1490000	79700	267.271	0.925	1.41628e+06	0.00335346
4838T2	674	198	114.109	0.608103	329974	27793	92.8298	0.925	304265	0.00334004
4838T2	675	198	287.246	2.03643	1440000	85567	285.764	0.925	1.36085e+06	0.00333965
4838T2	679	198	226.844	1.763	1430000	77443	259.845	0.925	1.35837e+06	0.00335531
4838T2	680	198	164.98	0.452123	882566	42964	144.519	0.925	842824	0.00336372
4838T2	681	198	132.968	0.439318	1030000	37103	124.827	0.925	995680	0.00336434
4838T2	682	198	123.598	0.800006	766514	32356	108.913	0.925	736585	0.00336608
4838T2	684	198	144.808	0.722985	765685	39099	131.945	0.925	729518	0.00337464
4838T2	686	198	160.283	0.465687	633560	44998	150.622	0.925	591937	0.0033473
4838T2	687	198	136.108	0.452746	599882	38759	130.263	0.925	564030	0.00336085
4838T2	688	198	121.085	1.04873	851445	31130	105.17	0.925	822650	0.00337841
4838T2	689	198	171.861	0.952063	904778	39531	132.751	0.925	868212	0.00335815
4838T3	17	100	149.609	11.5124	3557250	38959	132.621	1.022	3.51743e+06	0.00340412
4838T3	50	100	145.733	4.26325	2828880	39176	130.993	1.022	2.78884e+06	0.00334371
4838T3	57	100	176.356	5.84703	3296050	42336	142.868	1.022	3.25278e+06	0.00337462
4838T3	60	100	198.524	4.64597	3320060	47775	161.204	1.022	3.27123e+06	0.00337423
4838T3	64	100	146.411	6.71527	2882460	39163	130.887	1.022	2.84244e+06	0.00334211
4838T3	69	100	137.469	5.03296	3156740	36291	121.326	1.022	3.11965e+06	0.00334314
4838T3	85	100	171.546	3.23435	2960910	48048	160.856	1.022	2.9118e+06	0.00334782
4838T3	107	100	174.266	5.36373	2901820	36362	122.076	1.022	2.86466e+06	0.00335724
4838T3	108	100	160.097	3.13208	2706520	42632	142.545	1.022	2.66295e+06	0.00334362
4838T3	119	100	212.093	7.52269	3108690	51231	171.594	1.022	3.05633e+06	0.00334942
4838T3	125	100	143.147	8.41036	2562000	36853	124.159	1.022	2.52434e+06	0.00336903
4838T3	132	100	195.155	3.29241	2796210	51664	172.967	1.022	2.74341e+06	0.00334792
4838T3	142	100	176.569	2.51487	3189650	50119	169.403	1.022	3.13843e+06	0.00338002
4838T3	146	100	167.4	2.61192	3161120	49214	165.705	1.022	3.11082e+06	0.00336703
4838T3	155	100	177.806	1.90469	3148180	43710	146.49	1.022	3.10351e+06	0.00335141
4838T3	166	100	152.781	6.52754	2799720	38022	127.772	1.022	2.76086e+06	0.00336048
4838T3	170	100	149.427	2.04306	2654160	40614	135.781	1.022	2.61265e+06	0.00334321
4838T3	176	100	103.489	16.235	1393820	21113	72.2186	1.022	1.37224e+06	0.00342058
4838T3	178	100	180.997	2.20102	3429070	55135	185.14	1.022	3.37272e+06	0.00335794
4838T3	194	100	132.106	6.09033	2871240	38937	130.826	1.022	2.83145e+06	0.00335994
4838T3	195	100	108.961	6.06187	1940320	29805	99.4562	1.022	1.90986e+06	0.0033369
4838T3	197	100	87.0798	4.86999	1531510	19383	65.0452	1.022	1.5117e+06	0.00335579
4838T3	209	100	129.675	6.73345	2672730	32575	108.741	1.022	2.63944e+06	0.00333817
4838T3	222	100	226.65	3.13242	3238450	48973	163.266	1.022	3.1884e+06	0.0033338
4838T3	229	100	132.829	12.7534	2931540	31811	107.301	1.022	2.89903e+06	0.00337308
4838T3	240	100	145.968	1.81099	2516690	35930	120.68	1.022	2.47997e+06	0.00335875
4838T3	242	100	84.7066	26.0244	1454740	19346	65.1847	1.022	1.43497e+06	0.00336941
4838T3	244	100	150.972	2.96592	2714900	35533	118.7	1.022	2.67859e+06	0.00334056
4838T3	247	100	130.059	1.62008	2231300	35852	119.797	1.022	2.19466e+06	0.00334143
4838T3	252	100	154.046	6.1871	2907740	38172	129.851	1.022	2.86873e+06	0.00340173
4838T3	263	100	139.416	6.04883	3439820	36289	123.437	1.022	3.40273e+06	0.0034015
4838T3	280	100	178.344	11.202	4219640	46255	155.41	1.022	4.17237e+06	0.00335985
4838T3	292	100	126.91	2.17723	2204050	27303	91.2724	1.022	2.17615e+06	0.00334294
4838T3	294	100	96.1071	9.98279	1771010	22260	74.15	1.022	1.74826e+06	0.00333109
4838T3	296	100	107.413	2.26179	2158970	27365	91.5984	1.022	2.131e+06	0.00334728
4838T3	311	100	257.768	2.54695	6310140	68136	230.187	1.022	6.24051e+06	0.00337835
4838T3	324	100	164.742	2.18022	3006140	38137	128.412	1.022	2.96716e+06	0.00336712
4838T3	326	100	158.614	1.48299	2206120	47519	159.094	1.022	2.15756e+06	0.00334801
4838T3	328	100	156.477	8.94053	3096730	42240	141.189	1.022	3.05356e+06	0.00334254
4838T3	332	100	102.335	18.5336	2586970	26815	89.8178	1.022	2.55957e+06	0.00334954
4838T3	336	100	126.989	2.15916	1537690	29272	97.6948	1.022	1.50777e+06	0.00333748
4838T3	337	100	115.957	9.34856	2732800	29401	99.4874	1.022	2.70275e+06	0.00338381
4838T3	344	100	186.192	8.41961	2689080	40528	135.951	1.022	2.64766e+06	0.0033545
4838T3	346	100	136.056	2.55633	3408670	32644	111.423	1.022	3.37531e+06	0.00341328
4838T3	355	100	169.153	5.025	2221760	34758	117.083	1.022	2.18624e+06	0.00336852
4838T3	358	100	143.46	7.18497	2752230	34833	117.341	1.022	2.71663e+06	0.00336867
4838T3	359	100	117.825	6.64106	3071080	29626	99.0445	1.022	3.0408e+06	0.00334316
4838T3	361	100	167.185	2.50642	1499750	46813	156.756	1.022	1.45191e+06	0.00334856
4838T3	371	100	140.547	4.23464	2407010	32642	109.009	1.022	2.37365e+06	0.00333953
4838T3	374	100	121.884	3.90836	2129070	27423	92.2364	1.022	2.10104e+06	0.00336347
4838T3	378	100	159.696	3.28198	2452440	37485	125.189	1.022	2.41413e+06	0.00333971
4838T3	386	100	126.244	2.98331	2168650	31688	107.119	1.022	2.13626e+06	0.00338043
4838T3	394	100	112.728	9.50882	1737840	27434	91.559	1.022	1.7098e+06	0.00333743
4838T3	395	100	96.0885	6.45851	2499210	24093	80.3226	1.022	2.47459e+06	0.00333386
4838T3	396	100	96.9447	8.92305	1961970	22170	73.8056	1.022	1.93931e+06	0.00332908
4838T3	404	100	126.372	3.94008	1959780	28739	95.8388	1.022	1.93041e+06	0.0033348
4838T3	413	100	143.535	4.06342	2807530	37589	126.886	1.022	2.76911e+06	0.00337562
4838T3	425	100	130.036	3.7032	2491280	32517	108.513	1.022	2.45805e+06	0.00333712
4838T3	427	100	112.987	25.3848	2037160	25174	85.0549	1.022	2.01143e+06	0.00337868
4838T3	431	100	169.303	12.5169	2916310	52549	176.16	1.022	2.8626e+06	0.0033523
4838T3	435	100	177.358	3.57212	1651360	53279	178.582	1.022	1.59691e+06	0.00335183
4838T3	437	100	160.365	7.45804	1972920	40276	135.542	1.022	1.93176e+06	0.00336533
4838T3	439	100	149.772	4.88372	2071060	33213	110.84	1.022	2.03712e+06	0.00333725
4838T3	440	100	151.85	5.08038	2173560	36924	124.465	1.022	2.13582e+06	0.00337084
4838T3	444	100	121.737	6.72389	2585260	29601	99.8899	1.022	2.55501e+06	0.00337454
4838T3	451	100	115.949	15.5709	1415810	22937	76.6583	1.022	1.39237e+06	0.00334212
4838T3	454	100	166.601	8.1507	3100120	42852	143.535	1.022	3.05633e+06	0.00334955
4838T3	466	100	96.1392	21.4281	753938	17325	57.57	1.022	736232	0.00332294
4838T3	467	100	128.663	7.52623	2805990	32423	108.231	1.022	2.77285e+06	0.00333809
4838T3	483	100	125.218	9.18534	2597390	35541	119.597	1.022	2.56107e+06	0.00336504
4838T3	484	100	204.608	3.40335	3313100	49201	163.976	1.022	3.26282e+06	0.00333278
4838T3	495	100	200	4.31571	2913690	44645	149.913	1.022	2.86806e+06	0.00335789
4838T3	502	100	174.221	8.7565	2964820	44324	149.078	1.022	2.91952e+06	0.00336337
4838T3	507	100	165.842	3.17503	3368030	51700	174.257	1.022	3.31519e+06	0.00337054
4838T3	513	100	121.94	2.60713	2609950	29539	99.429	1.022	2.57976e+06	0.00336602
4838T3	517	100	141.479	1.98345	2796520	41581	140.166	1.022	2.75402e+06	0.00337091
4838T3	518	100	163.629	2.16926	2772070	35839	118.006	1.022	2.73544e+06	0.00329267
4838T3	566	100	142.873	1.72962	2080150	39278	130.115	1.022	2.04001e+06	0.00331267
4838T3	567	100	145.386	1.64919	2131400	37411	124.973	1.022	2.09317e+06	0.00334054
4838T3	591	100	145.568	6.50564	2278570	32335	109.621	1.022	2.24552e+06	0.00339017
4838T3	594	100	148.15	6.57553	2738050	33875	114.086	1.022	2.70343e+06	0.00336785
4838T3	606	100	207.884	5.73793	4070540	60571	203.351	1.022	4.00864e+06	0.00335723
4838T3	609	100	119.053	4.54782	1509340	28261	94.4065	1.022	1.48046e+06	0.00334052
4838T3	610	100	143.966	4.12506	1722810	38111	126.924	1.022	1.68386e+06	0.00333038
4838T3	619	100	105.682	4.56269	2535940	27180	91.5223	1.022	2.50816e+06	0.00336727
4838T3	622	100	129.347	2.46553	2196220	33334	111.5	1.022	2.16215e+06	0.00334493
4838T3	623	100	127.843	2.35076	1714980	27101	90.3959	1.022	1.68728e+06	0.00333552
4838T3	624	100	125.438	6.26166	1882430	27654	91.6834	1.022	1.85417e+06	0.00331538
4838T3	647	100	138.838	4.14239	1724630	33689	112.927	1.022	1.6902e+06	0.00335204
4838T3	649	100	147.021	5.25596	1987590	44526	149.531	1.022	1.94208e+06	0.00335829
4838T3	650	100	188.085	2.99277	3121200	44830	150.112	1.022	3.07538e+06	0.00334847
4838T3	651	100	160.279	4.65806	3097050	38027	127.672	1.022	3.05819e+06	0.0033574
4838T3	678	100	97.1497	15.1187	1827560	19788	66.3543	1.022	1.80734e+06	0.00335326
4838T3	680	100	131.286	2.3564	2031710	31841	106.587	1.022	1.99917e+06	0.00334748
4838T3	682	100	146.56	1.74894	1790790	29459	98.463	1.022	1.76068e+06	0.00334237
4838T3	683	100	131.252	2.02694	1887170	27991	93.8813	1.022	1.85856e+06	0.00335398
4838T3	693	100	165.462	3.32615	2842670	52696	177.246	1.022	2.78881e+06	0.00336356
4838T3	694	100	167.322	2.08999	2897160	44495	149.516	1.022	2.85169e+06	0.00336029
4838T3	695	100	176.522	1.79801	2666540	47463	160.242	1.022	2.61803e+06	0.00337615
4838T3	696	100	157.17	8.96284	2569280	40904	137.656	1.022	2.52748e+06	0.00336534
4838T4	8	76	60.9767	16.7364	682163	11439	37.8872	1.2919	667385	0.00331211
4838T4	18	76	216.304	11.6947	4916340	51344	171.544	1.2919	4.85001e+06	0.00334107
4838T4	22	76	79.9796	186.141	1179320	15143	50.3045	1.2919	1.15976e+06	0.00332196
4838T4	39	76	155.834	5.88877	3611520	41624	139.306	1.2919	3.55775e+06	0.00334677
4838T4	60	76	203.684	4.24043	3743970	51325	171.65	1.2919	3.67766e+06	0.00334437
4838T4	63	76	184.8	7.15528	4339850	47436	159.819	1.2919	4.27857e+06	0.00336915
4838T4	66	76	125.21	4.41611	2231740	28550	95.1214	1.2919	2.19486e+06	0.00333175
4838T4	70	76	143.735	4.6361	3054510	35853	121.347	1.2919	3.00819e+06	0.00338457
4838T4	74	76	172.942	3.56666	3329040	47519	159.272	1.2919	3.26765e+06	0.00335175
4838T4	77	76	191.775	5.31485	3794440	43421	145.231	1.2919	3.73834e+06	0.00334472
4838T4	78	76	101.662	11.6473	1446190	20612	68.5337	1.2919	1.41956e+06	0.00332494
4838T4	82	76	317.499	9.60516	6447790	75357	251.869	1.2919	6.35044e+06	0.00334234
4838T4	84	76	169.548	6.99211	4262120	45890	154.93	1.2919	4.20283e+06	0.00337612
4838T4	86	76	259.292	10.0806	5246500	63662	213.141	1.2919	5.16426e+06	0.00334801
4838T4	91	76	140.297	7.63467	4004570	41595	139.802	1.2919	3.95083e+06	0.00336103
4838T4	94	76	166.194	4.61796	3217810	39247	131.228	1.2919	3.16711e+06	0.00334364
4838T4	99	76	257.593	2.76059	4729590	89346	300.015	1.2919	4.61416e+06	0.0033579
4838T4	107	76	272.989	14.0598	8881730	90990	305.173	1.2919	8.76418e+06	0.00335392
4838T4	111	76	278.285	5.03396	6101690	82568	277.596	1.2919	5.99502e+06	0.00336203
4838T4	117	76	162.584	5.20533	4351290	51235	172.087	1.2919	4.2851e+06	0.00335878
4838T4	118	76	143.341	6.59536	3893300	41466	139.091	1.2919	3.83973e+06	0.00335434
4838T4	123	76	186.65	3.07327	2740770	46390	155.374	1.2919	2.68084e+06	0.0033493
4838T4	127	76	219.35	6.60295	6073900	67331	225.493	1.2919	5.98692e+06	0.00334902
4838T4	128	76	181.521	5.26973	3229470	41741	139.886	1.2919	3.17554e+06	0.00335129
4838T4	135	76	172.458	5.24008	3728110	40337	136.496	1.2919	3.676e+06	0.00338389
4838T4	138	76	134.034	6.11612	2808510	30943	104.737	1.2919	2.76853e+06	0.00338484
4838T4	142	76	186.423	7.68135	4659930	50592	169.971	1.2919	4.59457e+06	0.00335964
4838T4	144	76	203.166	46.1213	5712110	54391	185.002	1.2919	5.64184e+06	0.00340133
4838T4	149	76	518.716	2.87384	8949540	134844	450.937	1.2919	8.77534e+06	0.00334414
4838T4	152	76	138.07	6.59066	3732050	40419	135.133	1.2919	3.67983e+06	0.0033433
4838T4	153	76	154.196	4.86414	3415130	42315	142.859	1.2919	3.36046e+06	0.00337608
4838T4	155	76	192.481	8.23102	4998420	50403	169.382	1.2919	4.9333e+06	0.00336055
4838T4	168	76	149.126	5.80588	3346660	37394	125.252	1.2919	3.29835e+06	0.00334952
4838T4	172	76	283.884	4.8272	5349110	115437	387.761	1.2919	5.19998e+06	0.00335907
4838T4	173	76	185.361	3.69424	3981280	52799	178.021	1.2919	3.91307e+06	0.00337167
4838T4	175	76	273.979	7.1662	8522810	87090	291.921	1.2919	8.4103e+06	0.00335195
4838T4	176	76	229.592	2.97168	3256170	67155	225.052	1.2919	3.16941e+06	0.00335123
4838T4	178	76	249.508	6.69226	6559300	68606	229.599	1.2919	6.47067e+06	0.00334663
4838T4	181	76	158.455	9.89013	2763250	33584	112.092	1.2919	2.71986e+06	0.00333766
4838T4	185	76	245.768	38.6423	5093660	53228	180.685	1.2919	5.02489e+06	0.00339455
4838T4	189	76	182.128	5.79255	3411900	42228	143.154	1.2919	3.35735e+06	0.00339003
4838T4	191	76	159.949	3.41762	3173190	45556	153.739	1.2919	3.11434e+06	0.00337473
4838T4	197	76	289.831	6.68105	5423530	67785	226.147	1.2919	5.33596e+06	0.00333624
4838T4	198	76	304.609	9.91562	6576400	96505	324.484	1.2919	6.45173e+06	0.00336235
4838T4	199	76	201.613	3.63488	3669280	56615	189.442	1.2919	3.59614e+06	0.00334615
4838T4	203	76	149.146	5.82071	3500840	41419	141.146	1.2919	3.44733e+06	0.00340776
4838T4	213	76	159.712	5.02922	3646780	46067	154.655	1.2919	3.58727e+06	0.00335718
4838T4	215	76	272.229	71.8259	8920540	86566	290.314	1.2919	8.80871e+06	0.00335367
4838T4	216	76	204.502	5.19221	3365150	46393	156.44	1.2919	3.30521e+06	0.00337206
4838T4	222	76	274.409	6.1213	7120900	81165	271.87	1.2919	7.01604e+06	0.0033496
4838T4	226	76	222.587	6.41013	4135450	56065	187.726	1.2919	4.06302e+06	0.00334836
4838T4	227	76	171.736	4.45329	3357100	45743	155.731	1.2919	3.298e+06	0.00340448
4838T4	230	76	168.841	32.0219	3781930	43194	144.366	1.2919	3.72613e+06	0.00334227
4838T4	238	76	263.155	19.6895	10262500	98421	330.566	1.2919	1.01353e+07	0.00335869
4838T4	239	76	275.209	32.5933	9055350	102465	344.119	1.2919	8.92298e+06	0.00335841
4838T4	248	76	151.504	6.1593	3596840	43755	146.831	1.2919	3.54031e+06	0.00335575
4838T4	253	76	328.309	9.98262	11667500	98813	332.721	1.2919	1.15398e+07	0.00336718
4838T4	267	76	248.742	4.48186	4699000	90215	302.697	1.2919	4.58245e+06	0.00335528
4838T4	268	76	253.586	2.88661	3848460	73315	245.778	1.2919	3.75374e+06	0.00335236
4838T4	271	76	245.023	3.56642	3890410	59075	197.313	1.2919	3.81409e+06	0.00334004
4838T4	275	76	241.472	9.60495	4266280	81643	273.862	1.2919	4.16081e+06	0.00335438
4838T4	290	76	291.304	4.24876	7806180	112288	376.94	1.2919	7.66112e+06	0.0033569
4838T4	298	76	185.45	2.84261	2891840	50035	167.286	1.2919	2.8272e+06	0.00334338
4838T4	311	76	216.486	4.72376	4713680	55123	184.103	1.2919	4.64247e+06	0.00333986
4838T4	323	76	213.202	4.04915	3402960	57235	191.594	1.2919	3.32902e+06	0.0033475
4838T4	325	76	183.999	5.17305	3635050	44808	149.571	1.2919	3.57716e+06	0.00333804
4838T4	327	76	200.084	4.81306	3491870	49273	164.563	1.2919	3.42821e+06	0.00333982
4838T4	333	76	215.726	5.68352	2972890	43305	144.112	1.2919	2.91694e+06	0.00332784
4838T4	340	76	232.82	4.56177	3435200	55129	183.892	1.2919	3.36398e+06	0.00333567
4838T4	347	76	174.059	2.96158	2413200	37531	124.941	1.2919	2.36471e+06	0.00332901
4838T4	361	76	220.346	5.0709	4060660	50988	171.121	1.2919	3.99479e+06	0.0033561
4838T4	362	76	210.342	35.943	4073290	57621	193.939	1.2919	3.99885e+06	0.00336577
4838T4	370	76	253.834	2.32073	4268950	85621	288.079	1.2919	4.15834e+06	0.00336458
4838T4	371	76	228.366	2.27849	3539280	75160	252.82	1.2919	3.44218e+06	0.00336376
4838T4	379	76	171.946	3.59041	2932150	52709	176.465	1.2919	2.86406e+06	0.00334791
4838T4	380	76	159.25	5.95625	3525820	43791	146.171	1.2919	3.46925e+06	0.00333792
4838T5	14	78	159.279	12.8072	3871290	35873	120.231	0.536	3.85206e+06	0.00335157
4838T5	31	78	127.663	14.7434	5238440	33907	113.542	0.536	5.22027e+06	0.00334863
4838T5	37	78	128.416	30.62	3319170	27060	91.8199	0.536	3.30467e+06	0.0033932
4838T5	87	78	147.484	20.0121	4617050	40200	135.008	0.536	4.5955e+06	0.00335841
4838T5	88	78	137.711	13.2495	4238470	33474	111.794	0.536	4.22053e+06	0.00333973
4838T5	93	78	149.746	11.2223	3510660	35277	119.949	0.536	3.49175e+06	0.0034002
4838T5	95	78	148.148	10.6417	3608410	34421	116.03	0.536	3.58996e+06	0.00337091
4838T5	96	78	158.472	12.3747	4497490	40580	137.483	0.536	4.47574e+06	0.00338795
4838T5	108	78	100.311	17.1179	2612160	25015	83.4049	0.536	2.59875e+06	0.0033342
4838T5	109	78	179.985	11.0615	4114000	38272	130.08	0.536	4.09349e+06	0.00339883
4838T5	114	78	177.048	11.0044	3942840	45338	151.559	0.536	3.91854e+06	0.00334287
4838T5	137	78	151.245	27.365	5110270	38769	131.079	0.536	5.08949e+06	0.00338103
4838T5	140	78	156.346	19.0729	4021670	37709	126.032	0.536	4.00146e+06	0.00334223
4838T5	141	78	176.874	21.9717	4931520	48083	160.943	0.536	4.90575e+06	0.00334719
4838T5	152	78	173.885	11.6736	4071940	43894	147.677	0.536	4.04841e+06	0.0033644
4838T5	159	78	128.92	15.4383	4741210	35194	117.829	0.536	4.72235e+06	0.00334799
4838T5	160	78	132.577	12.9345	4392370	35201	118.04	0.536	4.3735e+06	0.00335331
4838T5	161	78	130.41	10.7976	2999450	31342	104.844	0.536	2.98265e+06	0.00334516
4838T5	166	78	87.0946	18.7086	1791800	17755	59.0483	0.536	1.78228e+06	0.00332573
4838T5	190	78	114.528	10.8036	2123360	20128	66.9686	0.536	2.11257e+06	0.00332714
4838T5	193	78	130.559	9.18375	2687510	30014	100.267	0.536	2.67142e+06	0.00334067
4838T5	195	78	150.772	13.4664	4668130	38939	131.1	0.536	4.64726e+06	0.0033668
4838T5	197	78	138.974	18.1316	4345570	32297	109.426	0.536	4.32826e+06	0.00338812
4838T5	202	78	155.012	16.5356	5319370	44859	150.075	0.536	5.29533e+06	0.00334548
4838T5	221	78	133.78	12.4123	4141230	33862	113.118	0.536	4.12308e+06	0.00334056
4838T5	226	78	142.029	11.4318	3437370	30872	104.2	0.536	3.42082e+06	0.00337523
4838T5	227	78	118.032	11.4923	2537340	22571	75.8915	0.536	2.52524e+06	0.00336235
4838T5	230	78	187.377	15.3613	4313600	43299	145.769	0.536	4.29039e+06	0.00336657
4838T5	232	78	139.556	14.8818	3432170	31157	104.916	0.536	3.41547e+06	0.00336733
4838T5	233	78	122.636	15.5972	3546160	30144	101.118	0.536	3.53e+06	0.0033545
4838T5	247	78	88.0146	9.98757	1635660	16813	55.9689	0.536	1.62665e+06	0.00332891
4838T5	252	78	147.261	13.2029	3644710	37376	126.129	0.536	3.62468e+06	0.0033746
4838T5	258	78	109.676	13.0849	3361620	27321	91.1607	0.536	3.34698e+06	0.00333665
4838T5	263	78	179.208	13.8213	5666210	54172	181.35	0.536	5.63717e+06	0.00334767
4838T5	266	78	112.46	21.5181	3380660	24332	81.1811	0.536	3.36762e+06	0.00333639
4838T5	270	78	122.572	11.4507	2978410	24915	86.2984	0.536	2.96506e+06	0.00346371
4838T5	271	78	118.228	10.1214	3971320	31178	105.905	0.536	3.95461e+06	0.00339679
4838T5	275	78	119.38	11.5777	2527680	26659	88.8586	0.536	2.51339e+06	0.00333316
4838T5	285	78	134.885	15.9394	5022920	32994	112.046	0.536	5.00524e+06	0.00339595
4838T5	295	78	116.648	9.91531	3013170	26131	87.8918	0.536	2.99916e+06	0.00336351
4838T5	302	78	129.467	9.99753	3197430	30004	100.837	0.536	3.18135e+06	0.00336079
4838T5	307	78	166.997	10.0412	3278120	34435	117.349	0.536	3.25966e+06	0.00340784
4838T5	309	78	112.775	17.4901	4353920	25992	88.5339	0.536	4.33999e+06	0.0034062
4838T5	321	78	102.871	41.8046	4331080	25073	85.0688	0.536	4.31764e+06	0.00339284
4838T5	332	78	136.807	23.8293	4044420	31748	108.11	0.536	4.0274e+06	0.00340525
4838T5	348	78	142.239	11.2159	3596450	33295	112.221	0.536	3.5786e+06	0.00337051
4838T5	362	78	118.067	16.2101	4182080	26783	89.9677	0.536	4.16772e+06	0.00335913
4838T5	364	78	110.922	16.3097	2864020	26451	89.1029	0.536	2.84984e+06	0.0033686
4838T5	367	78	133.663	9.07512	2517310	30004	100.192	0.536	2.50123e+06	0.00333929
4838T5	379	78	93.6106	29.894	3694570	22043	74.1479	0.536	3.68275e+06	0.00336378
4838T5	380	78	122.318	15.0486	3988750	27613	94.4346	0.536	3.97395e+06	0.00341993
4838T5	395	78	138.969	15.68	4855900	30408	103.196	0.536	4.8396e+06	0.00339371
4838T5	396	78	144.21	13.3061	4062030	37184	124.305	0.536	4.0421e+06	0.00334297
4838T5	397	78	134.134	9.79487	3552890	34627	115.598	0.536	3.53433e+06	0.00333838
4838T5	405	78	124.18	35.5513	4104920	28863	99.8179	0.536	4.08945e+06	0.00345833
4838T5	407	78	123.391	29.183	3275050	26531	89.2758	0.536	3.26083e+06	0.00336496
4838T5	411	78	88.8033	29.5787	3843310	21003	70.5227	0.536	3.83205e+06	0.00335774
4838T5	414	78	136.499	16.3995	3903930	26782	90.7485	0.536	3.88957e+06	0.00338841
4838T5	429	78	116.946	41.2569	4166340	24448	83.9012	0.536	4.15324e+06	0.00343182
4838T5	432	78	133.031	16.666	4371620	31949	106.894	0.536	4.3545e+06	0.00334577
4838T5	436	78	123.288	14.5358	4023130	32996	110.378	0.536	4.00544e+06	0.00334519
4838T5	444	78	108.998	18.3806	4193330	25131	84.181	0.536	4.17986e+06	0.00334969
4838T5	450	78	109.938	14.6032	3091770	25636	86.1571	0.536	3.07803e+06	0.00336079
4838T5	454	78	158.59	24.8757	5532770	38279	129.853	0.536	5.51225e+06	0.00339228
4838T5	458	78	90.4387	21.8895	3591010	20482	69.1522	0.536	3.58003e+06	0.00337624
4838T5	460	78	138.778	23.3901	3245030	26033	88.7673	0.536	3.23108e+06	0.0034098
4838T5	467	78	134.732	54.9997	3850410	26058	87.4204	0.536	3.83644e+06	0.00335484
4838T5	479	78	108.309	20.8685	3571330	24236	82.6014	0.536	3.55834e+06	0.00340821
4838T5	506	78	99.4831	29.6178	3383200	19966	66.8635	0.536	3.3725e+06	0.00334887
4838T5	507	78	119.519	32.7192	3748190	23145	78.3632	0.536	3.73578e+06	0.00338575
4838T5	523	78	104.309	35.7445	3921330	21650	73.0613	0.536	3.90973e+06	0.00337466
4838T5	586	78	132.181	24.3013	4058430	36886	123.471	0.536	4.03866e+06	0.00334737
4838T5	587	78	98.8991	11.581	3014880	23655	80.6914	0.536	3.0022e+06	0.00341118
4838T5	590	78	197.474	13.6097	6203960	57484	192.644	0.536	6.17315e+06	0.00335126
4838T5	591	78	212.248	14.1202	5382620	52031	174.434	0.536	5.35473e+06	0.0033525
4838T5	595	78	132.408	13.7225	4630540	33693	114.441	0.536	4.61248e+06	0.00339658
4838T5	598	78	155.13	15.7409	4851340	37202	126.297	0.536	4.8314e+06	0.0033949
4838T5	599	78	96.5767	34.4835	3711860	22343	76.3381	0.536	3.69988e+06	0.00341665
4839T1	13	69	183.687	4.3726	1357710	54308	182.33	0.233	1.34506e+06	0.00335733
4839T1	14	69	141.55	3.20119	1093360	44133	147.602	0.233	1.08308e+06	0.00334448
4839T1	16	69	220.393	4.81747	1440550	63332	211.953	0.233	1.42579e+06	0.0033467
4839T1	22	69	187.986	2.59733	994143	51951	174.637	0.233	982038	0.00336157
4839T1	27	69	170.658	4.99931	1377860	53825	180.148	0.233	1.36532e+06	0.00334692
4839T1	30	69	218.484	4.32611	1367020	57011	191.517	0.233	1.35374e+06	0.0033593
4839T1	37	69	140.032	3.20724	962047	41354	138.653	0.233	952412	0.00335283
4839T1	46	69	155.425	3.10947	1195360	49063	164.107	0.233	1.18393e+06	0.00334482
4839T1	55	69	94.8691	4.65119	538102	20498	69.8125	0.233	533326	0.00340582
4839T1	60	69	145.091	2.35518	966903	43868	146.809	0.233	956682	0.00334661
4839T1	71	69	141.285	5.26831	1251020	41214	137.798	0.233	1.24142e+06	0.00334348
4839T1	83	69	124.421	2.6648	737182	28989	98.26	0.233	730428	0.00338956
4839T1	86	69	137.007	2.92128	1167660	40803	137.279	0.233	1.15815e+06	0.00336443
4839T1	87	69	103.823	2.98974	586068	23479	79.7718	0.233	580597	0.00339758
4839T1	98	69	144.37	4.8757	1189790	38851	131.322	0.233	1.18074e+06	0.00338014
4839T1	100	69	170.675	2.99255	938166	47625	159.172	0.233	927069	0.00334219
4839T1	104	69	156.764	3.77811	1464620	48430	162.31	0.233	1.45334e+06	0.00335144
4839T1	108	69	149.799	3.90163	1399460	46030	154.974	0.233	1.38874e+06	0.0033668
4839T1	113	69	133.371	2.42328	974494	38015	127.846	0.233	965637	0.00336304
4839T1	114	69	92.8516	9.09149	628147	20440	69.3992	0.233	623384	0.00339526
4839T1	117	69	201.541	7.04285	1635580	65876	220.803	0.233	1.62023e+06	0.0033518
4839T1	121	69	190.628	1.92182	1074430	61230	205.112	0.233	1.06016e+06	0.00334986
4839T1	129	69	147.038	3.52612	1229850	44309	148.212	0.233	1.21953e+06	0.00334496
4839T1	131	69	269.159	12.9876	1502040	80323	269.001	0.233	1.48332e+06	0.00334899
4839T1	135	69	153.959	6.429	1435250	42378	142.603	0.233	1.42538e+06	0.00336502
4839T1	141	69	107.984	2.1733	497940	22678	77.8893	0.233	492656	0.00343458
4839T1	146	69	151.093	3.17822	1341660	45097	152.233	0.233	1.33115e+06	0.00337568
4839T1	147	69	167.151	4.04043	1576850	50752	171.375	0.233	1.56502e+06	0.00337671
4839T1	158	69	131.993	4.67351	1368960	38549	129.355	0.233	1.35998e+06	0.0033556
4839T1	160	69	227.104	5.54448	1565150	60465	203.545	0.233	1.55106e+06	0.00336633
4839T1	163	69	142.013	3.29126	1081980	40287	135.911	0.233	1.07259e+06	0.00337357
4839T1	167	69	179.292	14.8604	1316450	52308	175.098	0.233	1.30426e+06	0.00334744
4839T1	171	69	154.299	6.96701	1303460	40189	137.196	0.233	1.2941e+06	0.00341377
4839T1	173	69	140.178	16.5066	1188600	41338	138.188	0.233	1.17897e+06	0.00334288
4839T1	176	69	156.532	8.40344	1478770	40460	137.907	0.233	1.46934e+06	0.00340848
4839T1	179	69	157.016	4.49285	1345990	41934	141.918	0.233	1.33622e+06	0.00338432
4839T1	180	69	157.17	6.08308	1361780	44461	148.637	0.233	1.35142e+06	0.00334309
4839T1	181	69	152.641	7.04301	1263570	42598	142.962	0.233	1.25364e+06	0.00335607
4839T1	189	69	163.25	2.38809	1013670	45404	151.792	0.233	1.00309e+06	0.00334314
4839T1	201	69	157.135	5.98735	1192710	41655	139.633	0.233	1.183e+06	0.00335213
4839T1	203	69	162.471	6.47023	896361	41799	141.515	0.233	886622	0.00338561
4839T1	204	69	153.112	5.4004	1621590	47403	160.225	0.233	1.61055e+06	0.00338006
4839T1	209	69	176.464	3.93922	1302720	52274	174.934	0.233	1.29054e+06	0.00334648
4839T1	218	69	208.151	6.35496	1235340	56831	191.976	0.233	1.2221e+06	0.00337802
4839T1	226	69	143.178	7.07655	1404650	38500	130.211	0.233	1.39568e+06	0.0033821
4839T1	236	69	135.783	10.3862	1326480	39713	133.251	0.233	1.31723e+06	0.00335535
4839T1	242	69	188.781	7.43286	1674690	60662	203.699	0.233	1.66056e+06	0.00335793
4839T1	243	69	207.189	3.84134	1621900	66036	221.233	0.233	1.60651e+06	0.00335019
4839T1	248	69	126.54	2.13627	851432	31123	105.333	0.233	844180	0.00338441
4839T1	259	69	185.382	6.06945	1116190	60184	201.965	0.233	1.10217e+06	0.00335579
4839T1	264	69	185.146	2.11624	1027030	46895	159.381	0.233	1.0161e+06	0.00339868
4839T1	267	69	143.58	3.33834	1173890	46563	155.793	0.233	1.16304e+06	0.00334585
4839T1	274	69	149.107	16.0443	1258660	37469	127.056	0.233	1.24993e+06	0.00339096
4839T1	279	69	170.956	14.4123	1343180	48261	162.4	0.233	1.33194e+06	0.00336504
4839T1	290	69	163.658	2.98181	1482220	48493	162.263	0.233	1.47092e+06	0.00334611
4839T1	296	69	246.621	2.79978	1574060	68884	230.692	0.233	1.55801e+06	0.00334899
4839T1	302	69	201.606	5.87678	955825	59242	198.248	0.233	942022	0.00334641
4839T1	303	69	148.177	21.7197	1117690	42908	143.883	0.233	1.10769e+06	0.00335329
4839T1	307	69	169.367	5.51322	1206190	52556	177.275	0.233	1.19394e+06	0.00337307
4839T1	321	69	177.29	6.17169	1327690	50987	171.302	0.233	1.31581e+06	0.00335972
4839T1	340	69	195.173	2.69566	1189640	57563	193.05	0.233	1.17623e+06	0.00335372
4839T1	359	69	176.332	4.78697	1235250	50293	168.315	0.233	1.22353e+06	0.00334669
4839T1	378	69	151.954	10.3015	1810110	37649	128.82	0.233	1.80134e+06	0.0034216
4839T1	385	69	153.296	8.20391	1731560	45888	153.423	0.233	1.72087e+06	0.00334342
4839T1	388	69	202.373	15.7969	1862160	58439	197.903	0.233	1.84854e+06	0.00338649
4839T1	393	69	209.348	8.59838	1606480	68111	228.26	0.233	1.59061e+06	0.00335129
4839T1	394	69	172.29	4.66299	1515150	41284	141.936	0.233	1.50553e+06	0.00343804
4839T1	397	69	150.881	4.69111	1821570	41028	139.732	0.233	1.81201e+06	0.00340577
4839T1	398	69	161.442	11.1112	2498620	52890	177.393	0.233	2.4863e+06	0.003354
4839T2	8	114	193.895	2.47891	735436	53551	179.581	0.282	720335	0.00335346
4839T2	12	114	136.238	2.55007	609218	37530	126.495	0.282	598635	0.0033705
4839T2	20	114	169.502	2.94088	786421	51218	171.393	0.282	771978	0.00334634
4839T2	24	114	151.005	2.49869	559542	38038	130.004	0.282	548815	0.00341774
4839T2	46	114	191.19	2.94928	763146	56216	188.078	0.282	747293	0.00334563
4839T2	54	114	197.822	3.10083	992599	62678	210.443	0.282	974924	0.00335753
4839T2	56	114	182.452	3.69371	1027850	57373	192.873	0.282	1.01167e+06	0.00336174
4839T2	61	114	160.808	2.687	534529	44943	151.909	0.282	521855	0.00338004
4839T2	65	114	151.895	3.2507	811754	42302	142.977	0.282	799825	0.00337991
4839T2	66	114	169.134	2.56802	689210	49565	165.951	0.282	675233	0.00334815
4839T2	70	114	153.502	2.63835	714616	45516	152.57	0.282	701780	0.00335201
4839T2	71	114	148.972	7.93368	753749	46124	154.747	0.282	740742	0.00335502
4839T2	76	114	195.276	2.2598	611788	55940	187.52	0.282	596013	0.00335216
4839T2	83	114	155.224	3.00323	655672	43923	146.905	0.282	643286	0.0033446
4839T2	84	114	193.372	2.90554	916406	56997	192.54	0.282	900333	0.00337807
4839T2	89	114	236.407	2.43617	967441	80833	272.22	0.282	944646	0.00336768
4839T2	90	114	225.587	3.56326	1048020	69027	232.346	0.282	1.02855e+06	0.00336602
4839T2	101	114	181.039	3.03432	980492	51571	176.313	0.282	965949	0.00341884
4839T2	109	114	175.078	3.45928	1004080	50102	171.054	0.282	989951	0.00341412
4839T2	112	114	202.367	3.7391	1232620	64196	216.661	0.282	1.21452e+06	0.00337499
4839T2	125	114	142.086	4.26155	825383	41201	139.285	0.282	813764	0.00338062
4839T2	131	114	192.134	3.26077	904559	58576	197.498	0.282	888041	0.00337165
4839T2	135	114	170.681	3.32199	832922	53405	179.147	0.282	817862	0.0033545
4839T2	138	114	165.683	2.37588	651623	42718	143.757	0.282	639577	0.00336526
4839T2	139	114	150.23	4.40611	755819	47933	160.495	0.282	742302	0.00334832
4839T2	144	114	222.768	3.37644	934900	72933	244.489	0.282	914333	0.00335224
4839T2	146	114	190.278	3.1859	614943	57909	194.113	0.282	598613	0.00335204
4839T2	149	114	195.304	3.70318	948455	60121	203.733	0.282	931501	0.00338872
4839T2	150	114	196.33	5.48039	1131110	57514	192.458	0.282	1.11489e+06	0.00334628
4839T2	151	114	148.894	2.41147	647919	43362	145.654	0.282	635691	0.00335902
4839T2	152	114	226.7	6.01451	996338	61455	205.999	0.282	979008	0.00335203
4839T2	159	114	176.14	3.73431	961499	49859	166.809	0.282	947439	0.00334561
4839T2	166	114	182.008	2.62994	820117	55745	186.801	0.282	804397	0.00335099
4839T2	169	114	155.233	3.2535	908172	45783	154.56	0.282	895261	0.00337593
4839T2	178	114	198.19	3.18438	1024100	55776	187.805	0.282	1.00837e+06	0.00336713
4839T2	181	114	155.48	2.88782	838298	46887	158.175	0.282	825076	0.00337354
4839T2	182	114	157.357	6.62839	1137910	43228	144.67	0.282	1.12572e+06	0.00334667
4839T2	188	114	200.753	2.34791	857014	61864	208.829	0.282	839568	0.00337561
4839T2	192	114	190.276	3.21693	1131940	65325	220.068	0.282	1.11352e+06	0.00336882
4839T2	197	114	154.995	3.3215	844552	48156	161.671	0.282	830972	0.00335723
4839T2	203	114	186.359	6.74563	1137320	54807	185.341	0.282	1.12186e+06	0.0033817
4839T2	204	114	188.941	4.74194	1144910	55205	187.65	0.282	1.12934e+06	0.00339915
4839T2	208	114	188.234	4.01326	900295	60845	203.877	0.282	883137	0.00335076
4839T2	214	114	168.97	3.32194	996128	51202	171.425	0.282	981689	0.00334801
4839T2	220	114	171.042	4.23937	771282	49531	167.899	0.282	757314	0.00338978
4839T2	222	114	189.248	6.72365	627407	56892	190.615	0.282	611363	0.00335047
4839T2	226	114	201.513	4.68016	1132240	62047	209.431	0.282	1.11474e+06	0.00337536
4839T2	227	114	158.509	5.4509	936498	45751	155.92	0.282	923596	0.00340801
4839T2	230	114	193.595	2.81656	963170	67446	226.102	0.282	944150	0.00335234
4839T2	240	114	197.555	3.55486	1058010	67156	225.365	0.282	1.03907e+06	0.00335584
4839T2	247	114	234.161	3.26945	1044820	61934	209.362	0.282	1.02735e+06	0.0033804
4839T2	252	114	183.857	6.96037	504486	50170	168.019	0.282	490338	0.00334899
4839T2	255	114	193.608	4.29048	1043970	60673	204.721	0.282	1.02686e+06	0.00337417
4839T2	257	114	176.069	7.70908	1090890	51063	172.375	0.282	1.07649e+06	0.00337573
4839T2	265	114	180.684	3.49578	790933	55706	187.443	0.282	775224	0.00336486
4839T2	276	114	194.456	4.51657	1065590	58134	196.433	0.282	1.0492e+06	0.00337897
4839T2	277	114	151.207	3.3433	677089	43796	148.348	0.282	664739	0.00338725
4839T2	281	114	219.464	3.06499	828389	64376	216.68	0.282	810235	0.00336585
4839T2	282	114	190.439	3.88915	994612	56601	191.237	0.282	978651	0.00337869
4839T2	286	114	246.291	4.62685	453976	68581	229.562	0.282	434636	0.00334731
4839T2	289	114	239.105	3.21556	1016140	68636	229.796	0.282	996785	0.00334804
4839T2	293	114	189.686	2.82891	856458	54534	184.956	0.282	841079	0.00339157
4839T2	299	114	164.322	4.37966	990870	46563	158.056	0.282	977739	0.00339445
4839T2	315	114	182.97	4.34657	942898	53753	182.312	0.282	927740	0.00339166
4839T2	316	114	243.179	3.95479	1118560	77148	260.171	0.282	1.0968e+06	0.00337236
4839T2	323	114	199.123	6.22043	544746	62923	210.949	0.282	527002	0.00335249
4839T2	328	114	156.385	4.87351	685380	42463	144.382	0.282	673405	0.00340018
4839T2	331	114	163.352	3.95571	826100	50034	167.451	0.282	811990	0.00334674
4839T2	333	114	137.477	2.21768	562417	37565	126.63	0.282	551824	0.00337096
4839T2	338	114	150.214	2.15942	692091	44330	148.857	0.282	679590	0.00335793
4839T2	345	114	166.478	2.66205	735107	40965	142.061	0.282	723555	0.00346786
4839T2	351	114	162.51	3.04267	410779	50337	168.638	0.282	396584	0.00335018
4839T2	355	114	140.204	3.98355	680420	38300	129.205	0.282	669619	0.0033735
4839T2	361	114	184.033	2.51013	724181	43632	149.368	0.282	711877	0.00342336
4839T2	366	114	160.665	3.49085	779441	47141	158.018	0.282	766147	0.00335203
4839T2	368	114	191.745	7.36598	872926	51945	176.777	0.282	858278	0.00340316
4839T2	378	114	182.046	3.72358	748769	51056	172.628	0.282	734371	0.00338115
4839T2	380	114	141.306	2.04935	541614	40467	136.358	0.282	530202	0.00336961
4839T2	382	114	195.009	3.21886	954611	56954	191.855	0.282	938550	0.0033686
4839T2	392	114	194.42	2.56753	768705	58681	196.594	0.282	752157	0.00335022
4839T2	400	114	169.072	5.44024	1100350	49507	168.446	0.282	1.08639e+06	0.00340247
4839T2	405	114	197.151	5.46815	992904	59771	201.101	0.282	976049	0.00336452
4839T2	411	114	155.614	3.18209	730957	46187	155.066	0.282	717932	0.00335735
4839T2	415	114	199.066	3.46958	889506	51518	174.334	0.282	874978	0.00338394
4839T2	417	114	169.292	4.14394	1085100	47075	160.8	0.282	1.07182e+06	0.00341583
4839T2	424	114	161.397	7.25387	942231	45889	155.498	0.282	929290	0.00338857
4839T2	425	114	157.158	3.47044	796979	41344	140.401	0.282	785320	0.00339592
4839T2	453	114	148.699	2.83025	681160	42309	141.931	0.282	669229	0.00335463
4839T2	468	114	167.453	6.81316	1052220	46655	159.861	0.282	1.03906e+06	0.00342645
4839T2	510	114	147.766	1.74596	559190	41250	138.12	0.282	547558	0.00334836
4839T2	511	114	201.65	5.59083	935724	63013	213.604	0.282	917954	0.00338984
4839T2	512	114	156.644	3.99699	778806	45129	152.428	0.282	766080	0.00337761
4839T2	514	114	141.377	1.58478	424302	42076	140.997	0.282	412437	0.00335101
4839T2	520	114	164.292	1.67264	512992	50241	168.425	0.282	498824	0.00335234
4839T2	533	114	157.596	1.81999	517997	48009	160.726	0.282	504458	0.00334783
4839T2	539	114	180.415	5.06277	1119420	51971	177.873	0.282	1.10476e+06	0.00342254
4839T2	540	114	144.722	1.49861	326106	38012	127.555	0.282	315387	0.00335565
4839T2	541	114	171.016	1.88994	525251	43841	146.665	0.282	512888	0.00334538
4839T2	544	114	155.783	2.0361	674459	44707	149.771	0.282	661852	0.00335006
4839T2	547	114	189.937	4.48987	1040680	50636	173.36	0.282	1.0264e+06	0.00342365
4839T2	549	114	172.527	2.2614	628084	47559	158.744	0.282	614672	0.00333783
4839T2	551	114	176.59	3.7861	950113	54679	184.716	0.282	934694	0.00337819
4839T2	553	114	138.694	1.79238	471491	40483	135.51	0.282	460075	0.00334733
4839T2	554	114	141.08	2.09303	533042	36591	122.693	0.282	522723	0.00335309
4839T2	561	114	177.734	2.45913	508814	48768	163.711	0.282	495061	0.00335693
4839T2	564	114	174.271	2.70219	804000	56532	189.874	0.282	788058	0.0033587
4839T2	565	114	163.199	2.87315	733473	49241	165.574	0.282	719587	0.00336252
4839T2	567	114	153.349	3.22348	832058	47055	158.468	0.282	818788	0.00336772
4839T2	569	114	221.31	3.47352	827441	65594	221.125	0.282	808943	0.00337112
4839T2	576	114	173.868	2.59651	771646	50009	168.808	0.282	757543	0.00337555
4839T2	577	114	205.15	2.24299	697317	63748	213.558	0.282	679340	0.00335003
4839T2	587	114	154.54	5.05286	853603	44309	149.251	0.282	841108	0.00336841
4839T2	588	114	196.375	4.43588	610280	59541	199.327	0.282	593489	0.00334773
4839T2	633	114	152.901	3.33774	731412	44602	149.566	0.282	718834	0.00335335
4839T3	0	52	229.851	6.55578	2177870	93634	314.19	0.034	2.17469e+06	0.00335551
4839T3	2	52	217.424	12.3645	1788320	77720	260.669	0.034	1.78568e+06	0.00335395
4839T3	4	52	258.818	4.45705	2638600	104108	349.376	0.034	2.63506e+06	0.0033559
4839T3	6	52	193.577	18.8897	2415470	73968	247.987	0.034	2.41296e+06	0.00335263
4839T3	8	52	220.51	35.0953	2736360	85983	289.285	0.034	2.73344e+06	0.00336444
4839T3	11	52	224.716	16.2675	2753800	81777	277.272	0.034	2.75102e+06	0.00339059
4839T3	13	52	272.221	4.33222	2430980	116867	392.369	0.034	2.42701e+06	0.0033574
4839T3	14	52	284.329	14.4543	2796410	117760	395.315	0.034	2.79241e+06	0.00335695
4839T3	17	52	282.97	4.07424	2325060	115449	389.082	0.034	2.32113e+06	0.00337016
4839T3	19	52	298.289	9.94555	2650990	136127	457.258	0.034	2.64636e+06	0.00335905
4839T3	20	52	307.966	11.6349	3334040	129104	436.478	0.034	3.32965e+06	0.00338082
4839T3	25	52	320.154	3.2011	2964950	153318	515.189	0.034	2.95974e+06	0.00336026
4839T3	27	52	302.818	10.1493	2991690	127673	430.433	0.034	2.98735e+06	0.00337137
4839T3	31	52	244.467	5.21605	2549310	94120	318.846	0.034	2.54611e+06	0.00338765
4839T3	34	52	310.423	3.69299	2766220	146217	491.271	0.034	2.76125e+06	0.00335988
4839T3	38	52	260.038	6.28315	3449630	110033	369.357	0.034	3.44589e+06	0.00335678
4839T3	39	52	276.223	6.66126	3269080	112611	380.467	0.034	3.26525e+06	0.0033786
4839T3	41	52	179.851	8.4012	1933640	64215	215.137	0.034	1.93146e+06	0.00335026
4839T3	43	52	228.901	10.675	2785110	79654	270.537	0.034	2.7824e+06	0.0033964
4839T3	45	52	202.152	13.0979	2418760	75656	253.64	0.034	2.41619e+06	0.00335254
4839T3	46	52	207.114	22.1322	2369740	71689	243.65	0.034	2.3673e+06	0.00339871
4839T3	48	52	232.33	5.03162	2000850	88295	296.905	0.034	1.99785e+06	0.00336265
4839T3	51	52	227.112	6.50815	2079810	75037	255.661	0.034	2.07726e+06	0.00340713
4839T3	54	52	230.032	18.2942	2337430	78138	265.35	0.034	2.33477e+06	0.00339591
4839T3	55	52	199.109	7.83202	2499370	72115	243.073	0.034	2.49692e+06	0.00337063
4839T3	57	52	207.68	11.0219	2924570	76946	259.568	0.034	2.92195e+06	0.00337338
4839T3	58	52	217.996	25.5215	2590160	85529	287.854	0.034	2.58725e+06	0.00336557
4839T3	59	52	284.111	9.16685	2791240	111011	374.016	0.034	2.78747e+06	0.00336918
4839T3	61	52	230.778	5.32679	2250870	88311	297.627	0.034	2.24787e+06	0.00337021
4839T3	62	52	195.583	9.09291	2360840	68398	230.534	0.034	2.35851e+06	0.00337048
4839T3	72	52	228.658	8.7175	2350670	86393	290.391	0.034	2.34773e+06	0.00336128
4839T3	73	52	175.943	11.6642	1847860	59523	200.323	0.034	1.84584e+06	0.00336547
4839T3	76	52	237.849	13.715	2660060	82115	279.345	0.034	2.65727e+06	0.00340188
4839T3	77	52	180.584	10.3076	1929350	55245	189.489	0.034	1.92747e+06	0.00342998
4839T3	80	52	238.318	12.1925	2254100	73044	249.968	0.034	2.25162e+06	0.00342216
4839T3	81	52	271.899	19.2588	2625340	94802	321.33	0.034	2.62212e+06	0.00338949
4839T3	90	52	214.104	7.82159	1949900	71465	242.769	0.034	1.94747e+06	0.00339703
4839T3	93	52	218.418	5.98199	1901990	74680	251.711	0.034	1.89945e+06	0.00337053
4839T3	98	52	302.029	3.52139	2912690	116832	395.6	0.034	2.90872e+06	0.00338606
4839T3	100	52	279.145	3.77732	2426540	107731	362.428	0.034	2.42288e+06	0.00336419
4839T3	107	52	248.5	10.3604	3066600	81357	279.655	0.034	3.06383e+06	0.00343738
4839T3	109	52	188.69	10.7017	2760920	65927	222.742	0.034	2.75868e+06	0.00337862
4839T3	115	52	231.181	6.38945	2428410	88892	298.218	0.034	2.42539e+06	0.00335484
4839T3	118	52	259.247	4.42862	2230510	97088	328.13	0.034	2.22721e+06	0.00337972
4839T3	119	52	246.654	15.8683	2714040	86510	290.493	0.034	2.7111e+06	0.00335791
4839T3	122	52	234.123	39.3443	2517160	74919	253.199	0.034	2.51461e+06	0.00337964
4839T3	134	52	204.137	8.0539	2415550	68252	233.543	0.034	2.41323e+06	0.00342178
4839T3	135	52	267.117	7.11586	2898620	89649	304.326	0.034	2.89557e+06	0.00339464
4839T3	139	52	247.052	9.77798	2596220	87676	296.408	0.034	2.59324e+06	0.00338072
4839T3	140	52	198.751	10.8565	2537900	65741	222.118	0.034	2.53566e+06	0.00337868
4839T3	146	52	253.704	10.7118	2521240	77350	263.91	0.034	2.51861e+06	0.00341189
4839T3	147	52	201.511	10.6196	2054190	56617	194.542	0.034	2.05227e+06	0.00343611
4840N3	8	38	273.426	20.3919	2308140	113189	379.988	0.038	2.30384e+06	0.00335711
4840N3	64	38	167.409	45.5029	2627150	57736	193.443	0.038	2.62496e+06	0.00335047
4840N3	75	38	273.371	20.4742	2393760	116916	392.564	0.038	2.38932e+06	0.00335766
4840N3	94	38	170.023	48.1463	2808180	58326	195.372	0.038	2.80596e+06	0.00334966
4840N3	101	38	279.529	21.765	2761380	126872	426.153	0.038	2.75656e+06	0.00335892
4840N3	109	38	179.267	46.1827	2772810	60040	201.092	0.038	2.77053e+06	0.0033493
4840N3	111	38	305.434	20.4079	2409540	118069	396.352	0.038	2.40505e+06	0.00335695
4840N3	113	38	163.489	37.2737	2131350	57181	191.507	0.038	2.12918e+06	0.00334914
4840N3	122	38	172.812	48.3732	2963200	61257	205.247	0.038	2.96087e+06	0.00335059
4840N3	140	38	253.196	26.5353	2494690	94014	315.362	0.038	2.49112e+06	0.00335442
4840N3	145	38	170.405	61.8395	2780430	44962	152.757	0.038	2.77872e+06	0.00339747
4840N3	152	38	161.327	52.8272	2806440	53125	177.867	0.038	2.80442e+06	0.00334808
4840N3	154	38	174.402	37.1237	2056320	55391	185.404	0.038	2.05422e+06	0.00334719
4840N3	174	38	187.758	45.8609	2518410	54914	183.685	0.038	2.51632e+06	0.00334496
4840N3	181	38	246.224	23.9104	2228500	93202	312.825	0.038	2.22496e+06	0.00335642
4840N3	186	38	474.927	18.7575	1648560	87888	297.232	0.038	1.64522e+06	0.00338194
4840N3	191	38	169.753	43.6959	2337820	53502	179.543	0.038	2.33579e+06	0.00335582
4840N3	192	38	231.04	35.4486	2672040	75378	254.371	0.038	2.66918e+06	0.00337461
4840N3	196	38	183.9	48.1265	2816030	58513	195.955	0.038	2.81381e+06	0.00334891
4840N3	218	38	228.411	22.867	1829110	79989	268.07	0.038	1.82607e+06	0.00335134
4840N3	219	38	173.098	53.0738	3019210	56887	190.501	0.038	3.01705e+06	0.00334876
4840N3	233	38	248.473	23.7827	2332770	98087	329.211	0.038	2.32904e+06	0.00335632
4840N3	248	38	156.447	50.32	2515350	49987	168.136	0.038	2.51345e+06	0.00336359
4840N3	254	38	239.468	33.1008	2287470	69106	232.334	0.038	2.28484e+06	0.00336199
4840N3	258	38	138.271	62.9188	2507380	39851	133.175	0.038	2.50587e+06	0.00334182
4840N3	280	38	147.187	50.3974	2223530	44120	148.565	0.038	2.22185e+06	0.00336729
4840N3	283	38	154.455	49.6188	2484810	50078	168.229	0.038	2.48291e+06	0.00335934
4840N3	288	38	173.873	48.0463	2911220	60592	202.977	0.038	2.90892e+06	0.0033499
4840N3	302	38	103.854	78.3851	2123920	27096	90.9603	0.038	2.12289e+06	0.00335696
4840N3	303	38	220.541	45.6139	3131990	68663	231.685	0.038	3.12938e+06	0.00337423
4840N3	307	38	136.763	75.8656	2855430	37638	125.779	0.038	2.854e+06	0.00334181
4840N3	319	38	163.851	58.6281	3155360	53820	180.685	0.038	3.15331e+06	0.00335721
4840N3	320	38	181.802	56.4455	3010980	53343	182.908	0.038	3.00895e+06	0.0034289
4840N3	327	38	296.843	37.1987	2965480	79720	270.53	0.038	2.96245e+06	0.0033935
4840N3	331	38	200.061	59.9292	3653110	60957	207.519	0.038	3.65079e+06	0.00340435
4840N3	349	38	170.857	40.1621	2404740	59876	201.034	0.038	2.40246e+06	0.00335751
4840N3	353	38	178.131	59.812	2879530	48143	163.533	0.038	2.8777e+06	0.00339682
4840N3	361	38	226.497	31.6545	2324840	73444	246.757	0.038	2.32205e+06	0.0033598
4840T1	21	33	144.094	6.731	1867540	43134	144.6	0.06	1.86495e+06	0.00335234
4840T1	23	33	227.475	3.50818	1633880	88356	296.793	0.06	1.62858e+06	0.00335906
4840T1	29	33	203.049	3.27812	1236160	72290	242.335	0.06	1.23182e+06	0.00335226
4840T1	39	33	146.311	5.12672	1296340	45921	154.386	0.06	1.29358e+06	0.00336199
4840T1	70	33	278.368	11.6027	3325270	108100	362.974	0.06	3318784	0.00335776
4840T1	71	33	224.385	1.75672	1260100	87719	294.327	0.06	1.25484e+06	0.00335534
4840T1	97	33	215.954	4.25918	1530760	83709	280.773	0.06	1.52574e+06	0.00335416
4840T1	98	33	232.026	9.15448	1746380	64143	214.81	0.06	1.74253e+06	0.00334892
4840T1	130	33	248.121	12.1312	6231880	87336	293.519	0.06	6.22664e+06	0.0033608
4840T1	179	33	172.851	9.69834	2796930	60004	201.02	0.06	2.79333e+06	0.00335011
4840T1	197	33	137.458	1.95852	1325530	43056	144.053	0.06	1.32295e+06	0.00334571
4840T1	206	33	213.272	6.45049	2483940	78861	264.421	0.06	2.47921e+06	0.003353
4840T1	212	33	194.262	2.18369	1921910	70269	235.757	0.06	1.91769e+06	0.00335506
4840T1	215	33	133.926	5.63019	972498	41367	138.334	0.06	970016	0.00334407
4840T1	264	33	105.208	2.1391	749499	28937	96.5884	0.06	747763	0.00333789
4840T1	292	33	233.011	3.0828	1732880	70884	238.546	0.06	1.72863e+06	0.0033653
4840T1	314	33	108.957	4.22269	1219310	28007	93.7015	0.06	1.21763e+06	0.00334565
4840T1	327	33	133.635	2.67929	623522	38742	129.598	0.06	621197	0.00334516
4840T1	336	33	135.772	2.17743	1500390	41909	140.153	0.06	1.49788e+06	0.00334422
4840T1	425	33	197.046	23.81	2414870	63830	213.873	0.06	2.41104e+06	0.00335067
4840T1	428	33	113.347	5.36084	1122730	30471	101.765	0.06	1.1209e+06	0.00333973
4840T1	431	33	125.344	1.7924	775921	35588	118.859	0.06	773786	0.00333986
4840T1	437	33	117.261	4.00565	816754	31339	106.445	0.06	814874	0.00339657
4840T1	467	33	126.441	3.54181	934544	36214	121.017	0.06	932371	0.00334172
4840T1	471	33	126.358	6.40526	1734580	33741	114.089	0.06	1.73256e+06	0.00338132
4840T1	473	33	134.595	2.77399	1230640	36592	123.004	0.06	1.22844e+06	0.0033615
4840T1	490	33	159.664	7.94566	1837500	40618	139.957	0.06	1.83506e+06	0.00344569
4840T1	494	33	122.585	3.39864	1184500	36587	122.454	0.06	1.1823e+06	0.00334693
4840T1	504	33	130.926	5.32171	1141800	34167	114.347	0.06	1.13975e+06	0.00334671
4840T1	514	33	119.356	7.1361	982012	34886	116.574	0.06	979919	0.00334157
4840T1	533	33	118.834	2.61239	924588	31774	106.336	0.06	922682	0.00334664
4840T1	537	33	109.219	1.83798	566630	29916	100.066	0.06	564835	0.0033449
4840T1	538	33	180.734	6.30019	535604	43129	144.972	0.06	533016	0.00336136
4840T2	58	29	150.195	1.03323	1151130	47485	158.882	0.006	1.15085e+06	0.00334594
4840T2	69	29	117.088	9.42527	1945560	32652	109.05	0.006	1.94536e+06	0.00333976
4840T2	75	29	110.628	2.63979	1377690	28653	95.6341	0.006	1.37752e+06	0.00333766
4840T2	81	29	185.789	0.998187	1169590	51306	171.706	0.006	1.16928e+06	0.0033467
4840T2	104	29	130.736	1.38725	1126950	34665	115.808	0.006	1.12674e+06	0.00334078
4840T2	110	29	148.028	4.12409	822064	30646	102.13	0.006	821880	0.00333257
4840T2	117	29	123.062	2.85043	1369300	34612	116.795	0.006	1.36909e+06	0.00337441
4840T2	124	29	141.526	2.2917	1675940	43411	145.178	0.006	1.67568e+06	0.00334427
4840T2	143	29	197.309	3.87887	1404900	61678	206.642	0.006	1.40453e+06	0.00335034
4840T2	162	29	206.475	2.01827	1949320	60331	201.977	0.006	1.94896e+06	0.00334781
4840T2	184	29	234.222	0.504807	948995	59710	200.258	0.006	948637	0.00335384
4840T2	199	29	103.774	0.709871	996433	26502	89.0202	0.006	996274	0.003359
4840T2	204	29	145.414	8.3559	2414180	43338	144.913	0.006	2.41392e+06	0.00334379
4840T2	212	29	152.572	7.24735	1597340	44961	150.412	0.006	1.59707e+06	0.00334539
4840T2	214	29	123.96	0.420765	1022650	37736	126.133	0.006	1.02242e+06	0.00334251
4840T2	218	29	209.043	0.229978	681634	62993	211.014	0.006	681256	0.0033498
4840T2	220	29	118.957	0.820633	1015370	32531	108.673	0.006	1.01517e+06	0.0033406
4840T2	222	29	301.712	0.264152	820928	65398	220.744	0.006	820536	0.00337539
4840T2	224	29	120.239	0.432123	1036810	33664	113.088	0.006	1.03661e+06	0.00335932
4840T2	228	29	247.903	1.35906	2292910	72283	241.954	0.006	2.29248e+06	0.00334732
4840T2	258	29	133.505	3.92968	1649780	36860	123.142	0.006	1.64956e+06	0.0033408
4840T2	265	29	264.72	1.87993	3412760	98683	331.1	0.006	3.41217e+06	0.00335519
4840T2	271	29	136.047	2.68225	1808010	39396	132.181	0.006	1.80777e+06	0.00335519
4840T2	278	29	143.26	2.22003	1629790	42612	142.355	0.006	1.62953e+06	0.00334073
4840T2	279	29	113.361	3.26944	1626950	29183	98.2273	0.006	1.62677e+06	0.00336591
4840T2	281	29	241.264	3.27705	1234690	72972	244.474	0.006	1.23425e+06	0.00335024
4840T2	293	29	142.086	2.15739	1393400	43898	146.81	0.006	1.39314e+06	0.00334434
4840T2	345	29	141.498	1.44709	1363950	42488	142.662	0.006	1.3637e+06	0.0033577
4840T2	346	29	102.718	2.90539	1528090	26858	89.9141	0.006	1.52793e+06	0.00334776
4840T4	1	61	192.261	13.8852	1195940	52728	178.076	1.042	1.141e+06	0.00337726
4840T4	26	61	173.269	6.37591	1262810	53838	181.231	1.042	1.20671e+06	0.00336623
4840T4	33	61	203.422	5.07616	1250690	63617	213.07	1.042	1.1844e+06	0.00334926
4840T4	42	61	162.772	6.5079	1245820	48078	161.558	1.042	1.19572e+06	0.00336033
4840T4	43	61	175.346	6.29436	1311670	53591	179.41	1.042	1.25583e+06	0.00334776
4840T4	46	61	193.374	9.77455	1348020	52761	178.046	1.042	1.29304e+06	0.00337458
4840T4	52	61	198.146	5.35537	1212850	66334	225.117	1.042	1.14373e+06	0.00339369
4840T4	54	61	214.737	7.44454	1359050	56353	193.189	1.042	1.30033e+06	0.00342819
4840T4	57	61	173.999	6.28613	1183220	56327	189.008	1.042	1.12453e+06	0.00335555
4840T4	62	61	222.927	14.0666	2606790	73210	246.324	1.042	2.53051e+06	0.00336462
4840T4	66	61	167.301	6.63457	1208720	50956	170.588	1.042	1.15562e+06	0.00334775
4840T4	75	61	191.977	5.94392	1365490	54261	184.919	1.042	1.30895e+06	0.00340795
4840T4	77	61	242.246	14.4414	1268390	64398	218.652	1.042	1.20129e+06	0.00339532
4840T4	82	61	264.654	17.5772	1507450	72154	242.288	1.042	1.43227e+06	0.00335793
4840T4	91	61	185.591	5.70577	1440500	60535	203.161	1.042	1.37742e+06	0.00335609
4840T4	97	61	223.074	6.05593	1422970	64309	218.801	1.042	1.35596e+06	0.00340234
4840T4	102	61	230.305	7.05376	1753060	74259	251.21	1.042	1.67568e+06	0.00338289
4840T4	105	61	179.755	15.359	1324450	56543	190.844	1.042	1.26553e+06	0.0033752
4840T4	113	61	219.683	6.33358	1140150	68832	231.363	1.042	1.06843e+06	0.00336127
4840T4	114	61	155.286	6.99035	1253290	48380	161.852	1.042	1.20288e+06	0.00334543
4840T4	115	61	197.836	10.4224	1164210	58383	195.404	1.042	1.10337e+06	0.00334693
4840T4	117	61	155.409	10.8384	1342370	49471	166.503	1.042	1.29082e+06	0.00336567
4840T4	126	61	174.961	18.0224	943385	52652	178.115	1.042	888522	0.00338287
4840T4	129	61	202.677	20.8093	1351530	54947	187.845	1.042	1.29428e+06	0.00341866
4840T4	130	61	104.515	6.48055	169574	24834	82.8362	1.042	143697	0.0033356
4840T4	168	61	206.97	12.1871	1326470	67611	228.596	1.042	1.25602e+06	0.00338105
4840T4	181	61	217.835	15.0797	1403950	62962	212.665	1.042	1.33834e+06	0.00337767
4840T4	200	61	233.906	13.5803	866031	70662	236.653	1.042	792401	0.00334908
4840T4	202	61	345.943	7.81882	1034650	128848	432.491	1.042	900390	0.0033566
4840T4	203	61	340.097	5.5336	1390720	131948	443.111	1.042	1.25323e+06	0.00335822
4840T4	206	61	436.337	10.6087	3758530	161855	543.739	1.042	3.58988e+06	0.00335942
4840T4	225	61	297.173	4.36142	1410880	100110	335.828	1.042	1.30657e+06	0.00335459
4840T4	226	61	252.313	14.3562	1234440	79452	271.078	1.042	1.15165e+06	0.00341185
4840T4	236	61	240.114	6.56818	1472990	70993	239.251	1.042	1.39902e+06	0.00337006
4840T4	238	61	230.236	5.11599	974546	84336	282.835	1.042	886668	0.00335367
4840T4	241	61	244.522	7.07008	1305960	83066	279.906	1.042	1.21941e+06	0.00336968
4840T4	253	61	212.207	7.00061	1105430	70758	238.216	1.042	1.0317e+06	0.00336663
4840T4	270	61	163.448	4.76677	912996	41148	137.347	1.042	870120	0.00333788
4840T4	279	61	240.504	2.01826	686160	82004	274.977	1.042	600712	0.00335321
4840T4	283	61	168.843	5.78965	1188650	50705	170.89	1.042	1.13582e+06	0.00337028
4840T4	291	61	206.785	1.84908	561711	65119	218.204	1.042	493857	0.00335085
4840T4	293	61	244.264	4.16526	1902450	84935	286.435	1.042	1.81395e+06	0.0033724
4840T4	294	61	170.582	7.03308	632547	52424	176.268	1.042	577921	0.00336235
4840T4	300	61	184.504	18.3817	872910	57712	194.848	1.042	812774	0.00337621
4840T4	311	61	333.14	4.02045	1848730	120818	406.858	1.042	1.72284e+06	0.00336753
4840T4	317	61	147.424	12.567	1327370	43450	146.537	1.042	1.2821e+06	0.00337254
4840T4	318	61	167.802	5.79922	415448	56192	188.268	1.042	356896	0.00335044
4840T4	323	61	216.361	9.11508	1636650	55683	189.706	1.042	1.57863e+06	0.00340689
4840T4	332	61	314.628	2.95248	1505830	108800	366.44	1.042	1.39246e+06	0.00336801
4840T4	341	61	263.543	4.95362	1394090	80493	269.831	1.042	1.31022e+06	0.00335223
4840T4	345	61	238.213	4.06987	1169640	79596	266.828	1.042	1.0867e+06	0.00335228
4840T4	349	61	272.85	4.33806	1598090	76165	256.437	1.042	1.51873e+06	0.00336686
4840T4	365	61	157.786	4.74702	1172670	46636	159.137	1.042	1.12408e+06	0.00341232
4840T4	369	61	201.368	3.25589	904464	68081	228.232	1.042	833524	0.00335236
4840T4	380	61	295.839	8.36464	1549160	107262	360.899	1.042	1.43739e+06	0.00336465
4840T4	385	61	204.293	5.44932	1286330	63226	212.681	1.042	1.22045e+06	0.00336382
4840T4	391	61	241.567	7.25663	1964830	73846	250.106	1.042	1.88788e+06	0.00338686
4840T4	432	61	251.738	5.20699	1477440	66679	225.849	1.042	1.40796e+06	0.00338711
4840T4	437	61	232.072	5.62712	1385550	59285	199.731	1.042	1.32378e+06	0.003369
4840T4	463	61	194.01	6.43573	1522360	64412	215.741	1.042	1.45524e+06	0.00334939
4840T4	492	61	167.454	4.6295	990263	51695	175.175	1.042	936397	0.00338863
4841T2	45	25	271.91	2.65012	612074	115043	386.368	0.582	545119	0.00335847
4841T2	106	25	163.579	1.32258	604928	43710	148.843	0.582	579489	0.00340524
4841T2	124	25	133.609	4.39624	256075	28104	94.1759	0.582	239718	0.00335098
4841T2	138	25	166.393	1.35121	537223	45514	154.743	0.582	510734	0.0033999
4841T2	157	25	183.437	1.51406	487939	43016	146.587	0.582	462904	0.00340773
4841T2	171	25	186.674	1.46219	580034	43305	149.483	0.582	554830	0.00345186
4841T2	182	25	145.409	2.04487	516478	39825	133.953	0.582	493300	0.00336354
4841T2	186	25	251.343	1.59145	753045	70584	239.37	0.582	711965	0.00339128
4841T2	193	25	167.114	1.64722	484425	39308	133.621	0.582	461548	0.00339933
4841T2	206	25	150.397	2.18771	551195	40301	135.408	0.582	527740	0.00335992
4841T2	208	25	227.541	1.7592	814354	61939	212.232	0.582	778306	0.00342647
4841T2	220	25	229.879	1.77714	664980	57027	194.911	0.582	631790	0.00341787
4841T2	224	25	123.261	9.02208	197080	26499	89.4425	0.582	181658	0.00337532
4841T2	226	25	192.354	1.44325	664953	45951	157.509	0.582	638210	0.00342776
4841T2	244	25	202.111	5.09782	605265	71230	240.224	0.582	563809	0.00337251
4841T2	245	25	196.961	1.36443	543979	59238	198.455	0.582	509502	0.00335013
4841T2	333	25	204.259	3.02583	786214	73803	248.325	0.582	743261	0.0033647
4841T2	490	25	164.601	1.62691	572764	38087	130.312	0.582	550597	0.00342143
4841T2	529	25	243.142	1.85581	642981	53027	182.323	0.582	612119	0.00343831
4841T2	592	25	145.797	1.48602	528745	31791	108.197	0.582	510243	0.00340338
4841T2	641	25	153.619	2.00584	241465	27230	92.6977	0.582	225617	0.00340425
4841T2	669	25	223.832	2.05871	476056	47319	159.602	0.582	448516	0.00337289
4841T2	674	25	195.62	1.60356	441080	47644	160.992	0.582	413351	0.00337906
4841T2	707	25	136.301	1.98344	529189	32306	107.885	0.582	510387	0.00333947
4841T2	710	25	166.122	2.18056	449217	39206	132.182	0.582	426399	0.00337147
4841T3	31	29	235.685	6.20775	2133800	87568	293.735	0.116	2.12364e+06	0.00335436
4841T3	40	29	112.723	16.401	483115	30965	103.405	0.116	479523	0.00333942
4841T3	74	29	215.228	14.7952	1313870	65763	220.124	0.116	1.30624e+06	0.00334723
4841T3	93	29	205.742	12.5222	1861140	65861	220.623	0.116	1.8535e+06	0.00334983
4841T3	118	29	160.762	1.27535	1440590	49443	165.989	0.116	1.43485e+06	0.00335718
4841T3	139	29	221.909	1.72605	1347810	67526	228.463	0.116	1.33998e+06	0.00338333
4841T3	158	29	219.498	12.2496	2061730	75274	253.883	0.116	2.053e+06	0.00337278
4841T3	159	29	317.464	0.968993	2029860	131294	441.559	0.116	2.01463e+06	0.00336313
4841T3	161	29	332.873	3.54472	2410810	119457	402.481	0.116	2.39695e+06	0.00336925
4841T3	165	29	243.438	1.29299	1520050	88929	299.014	0.116	1.50973e+06	0.00336239
4841T3	168	29	243.358	11.667	1577270	85555	287.282	0.116	1.56735e+06	0.00335786
4841T3	172	29	279.814	5.04503	1536550	103123	346.08	0.116	1.52459e+06	0.00335599
4841T3	181	29	314.356	38.0062	2196610	127949	431.65	0.116	2.18177e+06	0.00337361
4841T3	186	29	214.466	3.98766	1929040	77489	259.816	0.116	1.92005e+06	0.00335294
4841T3	190	29	257.514	1.07073	1667090	85072	289.327	0.116	1.65722e+06	0.00340097
4841T3	191	29	230.769	1.61485	1516620	67361	229.818	0.116	1.50881e+06	0.00341174
4841T3	200	29	223.383	1.30556	1304530	73233	247.526	0.116	1.29603e+06	0.00337998
4841T3	211	29	307.576	5.67752	2139650	121677	411.049	0.116	2.12554e+06	0.0033782
4841T3	219	29	193.113	4.21579	1559940	69141	231.776	0.116	1.55192e+06	0.00335222
4841T3	248	29	310.802	4.76691	2352300	115718	390.566	0.116	2.33888e+06	0.00337515
4841T3	285	29	325.663	4.63328	3270300	127680	430.702	0.116	3.25549e+06	0.00337329
4841T3	290	29	288.404	4.58988	2856400	111475	376.941	0.116	2.84347e+06	0.00338139
4841T3	293	29	172.564	3.63463	815489	48335	163.067	0.116	809882	0.00337368
4841T3	294	29	213.226	2.45806	934232	62029	209.421	0.116	927037	0.00337618
4841T3	296	29	194.225	4.89859	1379410	53507	180.393	0.116	1.3732e+06	0.00337139
4841T3	297	29	220.451	4.02678	2151650	72335	243.058	0.116	2.14326e+06	0.00336017
4841T3	324	29	235.582	4.41357	1399440	78212	263.725	0.116	1.39037e+06	0.00337193
4841T3	333	29	214.594	3.05809	2017680	71463	239.758	0.116	2.00939e+06	0.00335499
4841T3	337	29	238.493	0.965152	1548080	71223	240.767	0.116	1.53982e+06	0.00338047
4842T1	9		159.55	0.963589	340133	43366	145.111	0.535	316932	0.00334619
4842T1	11		234.592	2.47842	414881	58440	196.026	0.535	383616	0.00335431
4842T1	19		176.756	1.26797	462047	45632	155.411	0.535	437634	0.00340575
4842T1	27		161.832	0.797613	320668	40803	137.637	0.535	298838	0.00337321
4842T1	60		159.95	1.43377	272696	39028	131.062	0.535	251816	0.00335815
4842T1	72		147.359	2.07834	348908	32436	110.552	0.535	331555	0.00340831
4842T1	75		124.039	2.17144	228545	26062	88.8589	0.535	214602	0.00340952
4842T1	78		209.301	0.710383	264050	55387	185.739	0.535	234418	0.00335348
4842T1	84		219.239	1.05058	364785	61728	206.726	0.535	331761	0.00334898
4842T1	112		157.32	1.63282	309847	42369	142.5	0.535	287180	0.00336331
4842T1	114		167.495	2.68345	386886	42543	142.844	0.535	364125	0.00335764
4842T1	125		139.797	1.43363	399631	35934	121.662	0.535	380406	0.00338571
4842T1	127		152.88	1.13269	283555	38172	127.663	0.535	263133	0.00334441
4842T1	131		175.159	0.83758	381538	45130	153.951	0.535	357393	0.00341128
4842T1	132		180.342	0.9317	284196	56647	189.772	0.535	253890	0.00335008
4842T1	140		144.246	1.08416	342384	31715	107.975	0.535	325416	0.00340454
4842T1	142		184.013	1.78919	453602	50642	170.573	0.535	426509	0.00336821
4842T1	144		162.7	2.46907	439868	42659	144.847	0.535	417045	0.00339546
4842T1	151		156.372	1.51831	472764	40287	137.321	0.535	451210	0.00340857
4842T1	160		189.309	2.66032	450935	56883	190.544	0.535	420503	0.00334975
4842T1	163		123.194	1.58597	392711	31800	106.501	0.535	375698	0.00334909
4842T1	168		171.053	0.787115	328056	55241	184.988	0.535	298502	0.00334874
4842T1	192		170.325	0.883993	350518	44342	149.658	0.535	326795	0.00337508
4842T1	230		197.119	0.778538	429774	65492	219.467	0.535	394736	0.00335105
4842T1	245		133.245	0.708546	201959	32108	107.478	0.535	184781	0.00334739
4842T1	262		151.802	0.576485	222374	39753	132.969	0.535	201106	0.00334488
4842T1	263		191.256	0.980194	427533	65990	221.123	0.535	392228	0.00335086
4842T1	296		121.235	0.653219	202979	31132	104.759	0.535	186323	0.00336499
4842T1	312		148.594	0.862651	244597	39134	130.804	0.535	223660	0.00334246
4842T1	324		187.474	0.966433	266211	47964	163.257	0.535	240550	0.00340374
4842T1	326		153.05	1.33677	371275	43199	145.376	0.535	348164	0.00336526
4842T1	327		130.314	0.693127	224054	31544	107.28	0.535	207178	0.00340096
4842T1	332		117.174	0.67117	172796	27756	92.6473	0.535	157947	0.00333792
4842T1	338		157.995	0.608722	220031	39578	133.191	0.535	198857	0.00336528
4842T1	353		127.768	0.58183	186574	34101	113.979	0.535	168330	0.00334239
4842T1	373		175.989	0.642653	174341	37451	125.328	0.535	154305	0.00334645
4842T1	378		156.251	0.605411	209160	38924	130.018	0.535	188336	0.0033403
4842T1	386		144.554	0.741494	314643	40560	136.427	0.535	292943	0.00336358
4842T1	394		146.396	0.614913	185364	35901	120.088	0.535	166157	0.00334498
4842T1	404		149.798	0.788702	277586	39068	132.535	0.535	256685	0.00339242
4842T1	412		122.287	0.513328	131791	26486	88.2985	0.535	117621	0.00333378
4842T1	417		156.465	1.05332	324777	39870	133.872	0.535	303447	0.00335771
4842T1	420		188.572	1.72648	241008	41693	139.304	0.535	218702	0.00334118
4842T1	433		126.872	0.505889	203462	32940	110.434	0.535	185839	0.00335258
4842T1	436		143.745	0.711716	254381	35694	121.601	0.535	235285	0.00340676
4842T1	448		154.214	0.463858	196662	39428	131.924	0.535	175568	0.00334595
4842T1	452		134.346	0.820854	265150	34296	115.141	0.535	246802	0.00335727
4842T1	459		159.108	4.01001	263167	36168	120.679	0.535	243817	0.00333662
4842T1	464		131.193	0.739936	301265	33884	114.381	0.535	283137	0.00337566
4842T1	484		145.953	0.636504	257265	34911	119.497	0.535	238588	0.0034229
4842T1	495		146.147	0.84763	357715	36208	122.095	0.535	338344	0.00337204
4842T1	496		128.108	0.575432	236382	32148	110.746	0.535	219183	0.00344488
4842T1	503		159.595	0.63961	270482	43797	147.119	0.535	247051	0.00335911
4842T1	508		144.051	0.557653	257392	36173	121.963	0.535	238039	0.00337166
4842T1	515		129.049	0.505424	253635	31160	107.524	0.535	236964	0.00345071
4842T1	526		191.074	1.79902	348359	58667	196.684	0.535	316972	0.00335255
4842T1	528		185.05	1.16039	458416	55415	187.362	0.535	428769	0.00338107
4842T1	529		153.49	0.910339	347709	40196	135.681	0.535	326204	0.00337549
4842T1	548		190.977	0.657107	171303	42503	142.625	0.535	148564	0.00335565
4842T1	549		165.829	0.616946	297675	41083	139.613	0.535	275696	0.00339832
4842T1	558		241.583	0.448217	335641	65089	218.5	0.535	300818	0.00335694
4842T1	569		122.453	0.42774	188172	30743	104.969	0.535	171724	0.0034144
4842T1	570		148.801	1.56082	382207	46345	155.581	0.535	357412	0.00335702
4842T1	575		184.471	1.31852	308703	51416	172.399	0.535	281195	0.00335302
4842T1	580		123.196	0.52164	204778	29275	98.6902	0.535	189116	0.00337114
4842T1	583		147.295	0.63665	244378	34969	118.065	0.535	225670	0.00337628
4842T1	591		148.547	0.597111	283756	37107	125.482	0.535	263904	0.00338163
4842T1	596		197.996	0.682831	309267	52524	176.938	0.535	281167	0.00336871
4842T1	606		178.681	2.23817	387478	55915	187.758	0.535	357563	0.00335792
4842T1	609		146.694	0.460581	218867	36645	122.543	0.535	199262	0.00334406
4842T1	611		191.303	1.15215	240106	42950	144.676	0.535	217128	0.00336847
4842T1	627		227.015	0.698747	308336	54675	185.616	0.535	279085	0.0033949
4842T1	630		127.085	0.284342	204046	28733	98.3641	0.535	188674	0.00342338
4842T1	638		152.058	0.263608	222538	31581	107.736	0.535	205642	0.00341142
4842T1	654		119.654	0.189433	220826	31172	104.547	0.535	204149	0.00335388
4842T1	658		125.888	0.421703	184325	29720	99.7132	0.535	168425	0.00335509
4842T1	676		158.483	0.445198	187870	44515	149.047	0.535	164054	0.00334824
4842T1	678		143.598	0.308697	237950	35206	117.675	0.535	219115	0.00334247
4842T1	682		182.566	0.223034	205116	48163	161.507	0.535	179349	0.00335334
4842T1	688		141.739	0.344162	205406	34170	114.589	0.535	187125	0.0033535
4842T1	714		161.119	0.554233	202184	40990	137.097	0.535	180254	0.00334465
4842T1	715		137.51	0.226228	241095	34894	118.399	0.535	222427	0.0033931
4842T1	719		80.0015	0.396443	152304	17261	58.1313	0.535	143069	0.00336778
4842T1	728		167.867	0.263449	247199	53536	179.194	0.535	218557	0.00334717
4842T1	730		153.243	0.351102	233909	39151	131.002	0.535	212963	0.00334607
4842T1	738		137.499	0.490181	375923	34422	114.898	0.535	357507	0.00333792
4842T1	753		151.497	0.292089	138762	33702	112.741	0.535	120731	0.00334523
4842T1	770		107.878	0.311337	146201	24883	83.9247	0.535	132889	0.00337277
4842T1	775		140.847	1.09054	192694	32738	111.9	0.535	175179	0.00341805
4842T1	776		131.253	0.949851	158638	29891	100.596	0.535	142646	0.00336543
4842T1	777		228.469	0.918907	209193	63717	213.73	0.535	175104	0.00335436
4842T1	781		111.821	0.968964	199420	29256	97.8615	0.535	183768	0.00334501
4842T1	782		172.948	0.806532	200595	43511	145.75	0.535	177317	0.00334973
4842T1	783		124.005	0.509471	175077	29036	98.2468	0.535	159543	0.00338362
4842T1	787		174.011	0.481073	226277	41370	139.932	0.535	204144	0.00338245
4842T1	789		146.159	0.242427	169559	30966	103.495	0.535	152992	0.00334221
4842T2	103		187.041	5.07632	1452970	59944	200.584	0.322	1.43367e+06	0.00334619
4842T2	138		195.159	11.3099	1593580	66874	224.524	0.322	1.57205e+06	0.00335742
4842T2	146		284.362	9.88404	1647850	69584	234.273	0.322	1.62544e+06	0.00336677
4842T2	170		290.382	8.39893	2252690	103218	346.361	0.322	2.21945e+06	0.00335563
4842T2	173		192.57	6.54822	1576090	63496	214.815	0.322	1.55564e+06	0.00338313
4842T2	174		231.971	0.229053	1072020	85836	287.919	0.322	1.04438e+06	0.00335429
4842T2	235		303.644	2.22549	1805740	133810	449.528	0.322	1.76265e+06	0.00335945
4842T2	240		229.333	2.8916	1587970	72724	243.704	0.322	1.56455e+06	0.00335108
4842T2	249		235.825	1.65217	1804830	93494	313.756	0.322	1.77472e+06	0.00335589
4842T2	277		191.259	4.94969	2263380	66354	222.249	0.322	2.24201e+06	0.00334944
4842T2	306		223.152	10.1151	1163710	79709	267.326	0.322	1.13804e+06	0.00335377
4842T2	425		226.132	6.23242	1881720	79860	267.761	0.322	1.85601e+06	0.00335288
4842T2	446		163.778	28.9025	788289	38888	131.855	0.322	775767	0.00339063
4842T2	452		262.575	0.810104	1905020	89649	300.744	0.322	1.87615e+06	0.00335468
4842T2	459		213.868	3.298	1503010	73685	248.432	0.322	1.47928e+06	0.00337154
4842T2	545		202.638	1.24946	970042	71306	238.957	0.322	947081	0.00335115
4842T2	576		238.753	3.11005	1864560	87275	292.778	0.322	1.83646e+06	0.00335466
4842T2	579		171.327	1.38677	1787090	58158	194.771	0.322	1.76836e+06	0.003349
4842T2	609		270.355	1.695	1562520	95650	320.859	0.322	1.53172e+06	0.00335451
4842T2	624		220.774	2.25603	1585200	86483	290.131	0.322	1.55735e+06	0.00335477
4842T2	628		238.569	2.96619	1826820	85427	286.492	0.322	1.79931e+06	0.00335365
4842T2	639		279.76	10.4958	2440920	107275	360.31	0.322	2.40638e+06	0.00335875
4842T2	695		277.645	10.2722	2048260	93147	312.645	0.322	2.01827e+06	0.00335647
4842T2	722		265.657	4.9731	2220490	109809	368.598	0.322	2.18513e+06	0.00335672
4842T2	739		231.067	3.99197	1500330	76705	257.279	0.322	1.47563e+06	0.00335414
4842T2	746		239.958	7.30697	1725590	86006	288.454	0.322	1.6979e+06	0.00335388
4842T2	827		163.713	8.14355	1232160	45231	153.822	0.322	1.2176e+06	0.00340081
4842T2	847		260.579	6.49156	1862690	79242	268.921	0.322	1.83717e+06	0.00339367
4842T2	859		215.361	8.71792	1742880	71327	239.086	0.322	1.71991e+06	0.00335197
4842T2	879		317.097	10.3038	2956760	123284	416.887	0.322	2.91706e+06	0.00338152
4842T2	905		276.762	3.85221	2766950	111445	374.586	0.322	2.73106e+06	0.00336117
4842T2	919		232.159	13.8616	2043100	83852	281.223	0.322	2.0161e+06	0.0033538
4842T2	947		260.212	3.61366	1274070	83789	282.552	0.322	1.24709e+06	0.00337218
4842T2	962		237.35	8.57954	1478540	65731	223.239	0.322	1.45737e+06	0.00339625
4842T2	1005		248.71	16.5873	1759280	83692	280.897	0.322	1.73233e+06	0.00335632
4842T2	1006		239.552	15.5145	1897970	85835	286.388	0.322	1.87033e+06	0.00333649
4842T3	90	78	207.654	0.930532	1416900	65498	219.517	0.305	1.39692e+06	0.00335151
4842T3	91	78	234.305	0.748769	979242	72089	241.59	0.305	957255	0.00335127
4842T3	95	78	191.003	0.957118	1080210	61518	207.086	0.305	1.06145e+06	0.00336627
4842T3	106	78	173.217	2.33059	1167950	51877	173.652	0.305	1.15213e+06	0.00334738
4842T3	111	78	216.607	0.856403	905505	57529	193.612	0.305	887959	0.00336547
4842T3	113	78	178.231	1.68062	1218720	45313	154.365	0.305	1.2049e+06	0.00340664
4842T3	121	78	183.777	0.704982	849898	51807	173.386	0.305	834097	0.00334677
4842T3	125	78	248.838	0.738989	1175200	77219	258.915	0.305	1.15165e+06	0.003353
4842T3	126	78	177.445	0.956555	1315670	55495	185.923	0.305	1.29874e+06	0.00335027
4842T3	132	78	292.168	1.49925	606386	66379	222.066	0.305	586140	0.00334543
4842T3	139	78	195.771	0.668891	949303	63085	211.336	0.305	930062	0.00335002
4842T3	145	78	210.712	2.00538	1100800	54602	183.469	0.305	1.08415e+06	0.00336012
4842T3	146	78	268.615	1.48042	987613	59733	199.629	0.305	969394	0.00334202
4842T3	161	78	201.381	1.67546	911632	54286	182.769	0.305	895075	0.00336678
4842T3	165	78	228.914	0.618565	699785	62645	209.948	0.305	680678	0.00335139
4842T3	172	78	167.216	1.18182	1381150	44466	150.768	0.305	1.36759e+06	0.00339064
4842T3	200	78	150.206	1.72334	964127	35863	122.594	0.305	953189	0.0034184
4842T3	201	78	177.882	1.90686	1027500	55036	186.296	0.305	1.01071e+06	0.00338498
4842T3	207	78	247.749	5.77536	1091300	77040	258.228	0.305	1.0678e+06	0.00335187
4842T3	217	78	229.72	1.68386	846769	56877	191.183	0.305	829422	0.00336134
4842T3	223	78	193.99	1.29766	853931	49728	167.701	0.305	838764	0.00337237
4842T3	237	78	221.654	8.34593	1040920	63632	214.112	0.305	1.02151e+06	0.00336485
4842T3	239	78	197.149	1.5897	870433	56312	188.578	0.305	853258	0.00334881
4842T3	240	78	206.386	1.54415	912475	52993	178.698	0.305	896312	0.00337211
4842T3	246	78	181.05	0.795633	828805	49920	168.736	0.305	813579	0.00338013
4842T3	247	78	182.06	1.11605	791948	48601	164.908	0.305	777125	0.0033931
4842T3	261	78	231.398	3.87895	1217520	61539	205.961	0.305	1.19875e+06	0.00334684
4842T3	268	78	253.064	2.44458	1110810	79608	268.481	0.305	1.08653e+06	0.00337254
4842T3	280	78	230.399	2.3672	1129230	78600	263.414	0.305	1105257	0.00335132
4842T3	287	78	234.753	1.25105	1119810	74570	252.14	0.305	1.09707e+06	0.00338125
4842T3	297	78	196.559	1.31268	829967	57170	191.59	0.305	812530	0.00335123
4842T3	301	78	166.316	1.071	899901	40706	139.876	0.305	887486	0.00343625
4842T3	304	78	183.135	1.11709	890937	47502	158.722	0.305	876449	0.00334138
4842T3	319	78	256.451	0.8282	853509	81013	271.51	0.305	828800	0.00335144
4842T3	321	78	211.425	4.83912	753012	55630	186.381	0.305	736045	0.00335037
4842T3	332	78	176.374	0.971918	867873	39384	133.112	0.305	855861	0.00337985
4842T3	341	78	227.293	0.797021	1065540	62361	210.604	0.305	1.04652e+06	0.00337717
4842T3	350	78	266.378	1.18286	1022190	73811	247.268	0.305	999678	0.00335002
4842T3	358	78	198.751	1.91662	787859	67148	225.068	0.305	767379	0.00335182
4842T3	362	78	182.457	1.19139	929630	56570	189.418	0.305	912376	0.00334838
4842T3	367	78	239.298	2.03368	861245	67095	225.09	0.305	840781	0.0033548
4842T3	368	78	202.463	0.790859	898041	62704	210.179	0.305	878916	0.00335192
4842T3	371	78	192.747	0.797691	775244	46780	157.857	0.305	760976	0.00337445
4842T3	376	78	271.371	0.856346	1131850	74373	251.14	0.305	1.10917e+06	0.00337676
4842T3	378	78	216.818	1.41677	849111	54371	182.578	0.305	832528	0.003358
4842T3	382	78	153.64	0.875426	778633	38724	132.087	0.305	766822	0.00341099
4842T3	390	78	157.044	1.08301	919038	44720	150.505	0.305	905398	0.0033655
4842T3	397	78	175.753	0.809536	1086640	51364	171.862	0.305	1.07097e+06	0.00334596
4842T3	398	78	223.652	0.870154	997378	59301	198.434	0.305	979291	0.00334622
4842T3	400	78	201.645	2.71563	817674	55710	186.622	0.305	800682	0.00334988
4842T3	405	78	214.342	0.90335	854125	47698	159.999	0.305	839577	0.00335442
4842T3	415	78	177.508	8.07442	942418	46237	155.743	0.305	928316	0.00336836
4842T3	416	78	176.373	0.713221	715831	48553	162.835	0.305	701022	0.00335376
4842T3	418	78	221.531	1.02249	866496	65449	219.459	0.305	846534	0.00335313
4842T3	427	78	204.764	1.09725	704630	55353	185.461	0.305	687747	0.00335051
4842T3	434	78	179.349	0.887082	736703	50479	169.1	0.305	721307	0.00334991
4842T3	446	78	189.137	1.40107	1000020	53492	181.501	0.305	983705	0.00339305
4842T3	448	78	266.638	0.836599	832940	70122	235.067	0.305	811553	0.00335226
4842T3	453	78	219.295	1.21862	1095220	60904	206.263	0.305	1.07664e+06	0.00338669
4842T3	458	78	166.958	1.63935	800883	44681	152.021	0.305	787255	0.00340236
4842T3	479	78	207.063	0.860115	1024800	57190	194.372	0.305	1.00736e+06	0.00339871
4842T3	482	78	240.289	1.06304	979525	62400	209.802	0.305	960493	0.00336221
4842T3	490	78	287.079	0.853576	1092890	62681	214.851	0.305	1.07377e+06	0.00342769
4842T3	492	78	168.396	0.681606	919817	44492	149.728	0.305	906247	0.00336528
4842T3	493	78	236.979	0.602698	984926	61087	206.683	0.305	966294	0.00338342
4842T3	496	78	305.799	2.1698	772442	71201	238.425	0.305	750726	0.00334862
4842T3	515	78	212.685	0.805232	992196	54013	182.054	0.305	975722	0.00337056
4842T3	516	78	203.156	0.652389	636110	49915	167.647	0.305	620886	0.00335865
4842T3	522	78	185.328	1.12917	596680	48418	163.783	0.305	581913	0.00338269
4842T3	523	78	160.618	1.30797	672389	38737	130.466	0.305	660574	0.00336799
4842T3	530	78	161.23	0.863079	847457	38935	135.138	0.305	835582	0.00347086
4842T3	552	78	222.875	0.886456	928520	50518	172.005	0.305	913112	0.00340483
4842T3	566	78	211.05	1.1099	783195	61647	206.804	0.305	764393	0.00335465
4842T3	568	78	171.623	1.00441	951607	47123	158.445	0.305	937234	0.00336237
4842T3	573	78	174.274	1.63207	1419920	46068	156.317	0.305	1.40587e+06	0.00339318
4842T3	583	78	164.314	1.83281	1006340	46571	156.628	0.305	992136	0.00336321
4842T3	586	78	185.944	0.896214	867924	49477	169.516	0.305	852834	0.00342616
4842T3	594	78	238.484	1.11827	1333140	82148	279.898	0.305	1.30808e+06	0.00340724
4842T4	54	60	250.271	0.325155	913593	96846	325.47	0.286	885895	0.0033607
4842T4	59	60	224.183	3.21518	1080810	78098	262.769	0.286	1.05847e+06	0.00336461
4842T4	101	60	249.923	1.06282	1014080	90929	305.085	0.286	988074	0.0033552
4842T4	145	60	216.313	1.64061	974973	77128	260.582	0.286	952914	0.00337857
4842T4	153	60	241.044	1.70915	1087750	75148	251.77	0.286	1.06626e+06	0.00335032
4842T4	193	60	149.823	3.06822	678366	44825	150.15	0.286	665546	0.00334969
4842T4	197	60	239.337	0.972576	1057410	93422	313.499	0.286	1.03069e+06	0.00335573
4842T4	198	60	296.431	1.92681	1080660	107667	362.643	0.286	1.04987e+06	0.00336819
4842T4	216	60	230.689	2.15055	1432110	84571	284.985	0.286	1.40792e+06	0.00336977
4842T4	222	60	157.037	2.48852	588056	44844	151.518	0.286	575231	0.00337878
4842T4	229	60	263.287	1.57241	863825	78937	265.688	0.286	841249	0.00336582
4842T4	252	60	243.467	0.872847	990472	93077	312.347	0.286	963852	0.00335579
4842T4	257	60	159.017	2.57056	668612	45892	156.566	0.286	655487	0.00341162
4842T4	280	60	155.695	3.19163	692011	44397	149.134	0.286	679313	0.0033591
4842T4	293	60	213.183	2.25747	919768	65294	220.739	0.286	901094	0.00338069
4842T4	308	60	270.166	0.690208	848138	95690	322.687	0.286	820771	0.00337221
4842T4	310	60	203.498	2.41582	753887	58759	199.264	0.286	737082	0.00339121
4842T4	317	60	198.955	2.40156	1004090	65459	220.633	0.286	985369	0.00337055
4842T4	321	60	163.418	2.06293	564957	51373	172.459	0.286	550264	0.003357
4842T4	327	60	190.936	1.37481	657777	56610	189.561	0.286	641587	0.00334854
4842T4	359	60	230.613	1.02424	569270	71029	238.125	0.286	548956	0.0033525
4842T4	363	60	196.361	2.18189	785993	59257	199.495	0.286	769045	0.00336661
4842T4	366	60	175.992	1.42335	603264	54045	184.018	0.286	587807	0.0034049
4842T4	383	60	175.819	1.40902	445216	50284	168.879	0.286	430835	0.0033585
4842T4	396	60	274.957	0.862489	903595	112027	376.175	0.286	871555	0.0033579
4842T4	400	60	192.696	1.22899	587924	55919	188.947	0.286	571931	0.00337894
4842T4	412	60	214.328	0.969961	708138	64750	217.255	0.286	689620	0.00335529
4842T4	426	60	233.306	2.29141	849847	82819	277.742	0.286	826161	0.0033536
4842T4	454	60	268.624	2.16637	920371	94497	318.08	0.286	893345	0.00336603
4842T4	478	60	258.184	0.820075	996094	77938	263.673	0.286	973804	0.00338311
4842T4	489	60	277.79	0.721735	673665	88121	295.47	0.286	648462	0.003353
4842T4	506	60	228.989	1.97376	817075	80822	272.386	0.286	793960	0.0033702
4842T4	513	60	239.49	1.18298	914610	81557	274.056	0.286	891285	0.0033603
4842T4	516	60	334.276	0.88318	579995	95634	320.687	0.286	552644	0.00335327
4842T4	525	60	254.161	2.10667	998912	79131	268.462	0.286	976281	0.00339263
4842T4	539	60	320.118	0.344071	779814	108248	363.214	0.286	748855	0.00335539
4842T4	550	60	175.84	1.42322	553359	55813	186.956	0.286	537396	0.00334969
4842T4	553	60	245.718	0.79103	675356	77016	258.062	0.286	653329	0.00335076
4842T4	557	60	203.615	0.818116	664285	72343	242.361	0.286	643595	0.00335017
4842T4	559	60	248.892	1.16992	995121	101132	340.891	0.286	966197	0.00337075
4842T4	577	60	205.704	0.45364	491874	60828	204.445	0.286	474477	0.00336103
4842T4	600	60	277.061	0.594541	648033	75110	253.613	0.286	626552	0.00337655
4842T4	609	60	263.945	0.339218	624190	71205	238.704	0.286	603825	0.00335235
4842T4	623	60	234.595	1.30812	718444	67676	227.449	0.286	699089	0.00336085
4842T4	627	60	256.329	1.30382	756189	71244	241.058	0.286	735813	0.00338356
4842T4	633	60	243.902	1.47178	607642	63606	213.82	0.286	589451	0.00336163
4842T4	637	60	193.374	1.64066	644271	62348	209.096	0.286	626439	0.00335369
4842T4	644	60	265.12	1.05112	929839	83751	280.932	0.286	905886	0.00335437
4842T4	646	60	200.11	1.28873	713096	70755	237.845	0.286	692860	0.00336153
4842T4	648	60	242.403	1.37889	767600	66900	227.797	0.286	748467	0.00340504
4842T4	652	60	242.387	1.1245	784865	79605	270.611	0.286	762098	0.00339942
4842T4	655	60	122.372	3.03236	384584	31154	104.206	0.286	375674	0.00334487
4842T4	658	60	283.64	0.861915	797589	73520	249.4	0.286	776562	0.00339227
4842T4	667	60	268.323	0.66218	914107	84912	289.819	0.286	889822	0.00341317
4842T4	668	60	218.672	0.628522	1028400	75625	253.702	0.286	1.00677e+06	0.00335474
4842T4	682	60	273.076	0.741217	678470	81153	276.677	0.286	655260	0.00340933
4842T4	683	60	253.185	1.22263	715944	63041	212.62	0.286	697914	0.00337273
4842T4	684	60	168.006	2.09434	728458	51800	174.144	0.286	713643	0.00336185
4842T4	686	60	267.861	0.878206	1444490	110941	373.329	0.286	1.41276e+06	0.00336511
4842T4	687	60	236.241	2.04712	873597	76506	257.014	0.286	851716	0.0033594
4842T5	3	75	254.876	2.52144	1150140	84794	284.57	0.191	1.13394e+06	0.00335602
4842T5	15	75	292.196	0.79844	1144100	114854	385.674	0.191	1.12216e+06	0.00335795
4842T5	25	75	167.216	2.03152	529399	43247	146.596	0.191	521139	0.00338974
4842T5	37	75	187.675	1.2557	827348	59304	199.583	0.191	816021	0.00336542
4842T5	40	75	272.565	3.1535	1083240	91999	308.732	0.191	1.06567e+06	0.00335582
4842T5	42	75	313.49	7.77059	1053370	94838	317.716	0.191	1.03526e+06	0.00335009
4842T5	76	75	251.624	1.16446	1146670	99736	334.752	0.191	1.12762e+06	0.00335638
4842T5	96	75	296.128	1.11751	1008470	80085	268.473	0.191	993174	0.00335235
4842T5	107	75	247.7	1.02395	968514	68780	230.301	0.191	955377	0.00334837
4842T5	108	75	200.542	1.4106	837742	66335	222.353	0.191	825072	0.00335197
4842T5	110	75	188.658	1.42683	784613	62784	210.419	0.191	772621	0.00335147
4842T5	124	75	256.006	5.3511	1150490	87121	292.826	0.191	1.13385e+06	0.00336114
4842T5	128	75	231.483	6.77001	1271010	73915	249.546	0.191	1.25689e+06	0.00337612
4842T5	130	75	264.104	1.69262	1244450	106773	358.811	0.191	1.22406e+06	0.0033605
4842T5	136	75	246.638	1.91387	1171310	72209	241.799	0.191	1.15752e+06	0.0033486
4842T5	154	75	250.714	1.22525	898271	72931	244.473	0.191	884341	0.00335211
4842T5	163	75	178.924	1.73832	677227	53057	180.17	0.191	667093	0.00339578
4842T5	177	75	191.095	1.7605	710435	50542	173.65	0.191	700781	0.00343576
4842T5	179	75	188.728	1.60094	682124	55543	188.034	0.191	671515	0.00338538
4842T5	192	75	245.124	0.365931	850781	84628	283.852	0.191	834617	0.00335411
4842T5	195	75	363.114	2.09541	2151480	159997	537.529	0.191	2.12092e+06	0.00335962
4842T5	199	75	283.678	3.35177	1123440	88390	299.123	0.191	1.10656e+06	0.00338413
4842T5	215	75	218.849	9.72423	881219	63451	213.062	0.191	869100	0.0033579
4842T5	228	75	227.136	5.57175	1239890	81429	273.083	0.191	1.22434e+06	0.00335363
4842T5	229	75	295.193	0.598949	1038940	111547	374.372	0.191	1.01763e+06	0.00335618
4842T5	237	75	252.397	2.5091	1202880	90202	302.637	0.191	1.18565e+06	0.0033551
4842T5	264	75	119.711	0.381923	200053	21541	72.2139	0.191	195939	0.00335239
4842T5	272	75	220.284	1.0528	699849	69297	232.269	0.191	686613	0.00335179
4842T5	273	75	297.969	1.70609	1013410	75971	254.83	0.191	998900	0.00335431
4842T5	274	75	267.03	0.215251	1060440	105570	354.569	0.191	1.04028e+06	0.00335862
4842T5	280	75	242.188	2.12038	872175	73950	250.237	0.191	858051	0.00338387
4842T5	289	75	250.383	2.53374	1206050	74205	252.121	0.191	1.19188e+06	0.00339763
4842T5	303	75	275.711	4.17821	1360310	89028	301.966	0.191	1.34331e+06	0.00339181
4842T5	309	75	262.571	1.38094	1000220	86270	290.868	0.191	983742	0.0033716
4842T5	314	75	221.236	3.39437	978203	67412	227.599	0.191	965327	0.00337624
4842T5	319	75	226.821	1.53193	904268	74137	248.544	0.191	890108	0.0033525
4842T5	322	75	213.105	7.60174	1350510	79078	265.2	0.191	1.33541e+06	0.00335365
4842T5	323	75	202	3.60204	1017130	71248	238.838	0.191	1.00352e+06	0.00335221
4842T5	325	75	185.692	6.6622	1124690	56258	188.408	0.191	1.11394e+06	0.003349
4842T5	337	75	270.693	2.66886	1253250	96866	326.304	0.191	1.23475e+06	0.00336861
4842T5	338	75	261.611	0.171498	1066640	104596	351.391	0.191	1.04666e+06	0.00335951
4842T5	343	75	265.975	6.26208	1304350	85875	289.71	0.191	1.28795e+06	0.00337362
4842T5	348	75	220.394	1.41973	804533	58924	199.868	0.191	793279	0.00339196
4842T5	358	75	209.586	1.63739	884270	65415	219.135	0.191	871776	0.00334992
4842T5	366	75	208.235	2.04529	1002140	62838	211.058	0.191	990138	0.00335876
4842T5	372	75	241.103	1.14846	1220320	89872	301.989	0.191	1.20315e+06	0.00336021
4842T5	393	75	340.973	1.46182	1189110	98882	331.112	0.191	1.17022e+06	0.00334856
4842T5	429	75	263.444	4.47796	865939	67165	224.915	0.191	853110	0.00334869
4842T5	432	75	230.649	2.8312	1313410	67969	229.005	0.191	1.30043e+06	0.00336926
4842T5	457	75	211.182	5.32046	936180	61000	204.282	0.191	924529	0.00334889
4842T5	462	75	236.884	1.76581	830770	77419	259.623	0.191	815983	0.00335348
4842T5	468	75	321.896	3.63301	2551720	126073	423.345	0.191	2.52764e+06	0.00335794
4842T5	475	75	182.256	1.71015	722962	52296	175.046	0.191	712973	0.00334722
4842T5	480	75	190.365	3.45143	896813	60169	201.892	0.191	885321	0.00335542
4842T5	485	75	188.13	1.13982	880609	53926	181.35	0.191	870309	0.00336294
4842T5	493	75	151.512	0.922801	776567	41814	141.252	0.191	768581	0.0033781
4842T5	513	75	106.607	1.96148	418241	23599	80.1321	0.191	413734	0.00339557
4842T5	520	75	224.694	2.88731	1071450	76007	255.019	0.191	1.05693e+06	0.0033552
4842T5	524	75	188.128	3.85184	882304	53994	180.695	0.191	871991	0.00334658
4842T5	531	75	191.725	1.42419	975606	53938	182.996	0.191	965304	0.00339271
4842T5	548	75	161.7	0.939778	794990	41297	140.589	0.191	787102	0.00340434
4842T5	554	75	249.742	1.63071	977068	68206	230.93	0.191	964041	0.00338577
4842T5	561	75	241.051	3.24016	1258010	77119	258.481	0.191	1.24328e+06	0.00335172
4842T5	565	75	216.714	3.85363	1102170	74032	248.297	0.191	1.08803e+06	0.00335391
4842T5	573	75	165.95	3.77315	945240	49336	167.051	0.191	935817	0.00338599
4842T5	577	75	172.803	0.956033	931025	50743	170.241	0.191	921333	0.00335497
4842T5	587	75	173.574	7.04801	535178	40575	136.437	0.191	527428	0.00336259
4842T5	590	75	173.217	0.958841	668146	50244	168.166	0.191	658549	0.00334699
4842T5	705	75	149.83	2.30658	563398	39715	133.882	0.191	555812	0.00337107
4842T5	719	75	231.687	7.3687	1145260	68471	232.805	0.191	1.13218e+06	0.00340005
4842T5	783	75	234.173	1.25103	692309	75469	253.987	0.191	677894	0.00336545
4842T5	787	75	283.071	0.900737	904609	82820	277.726	0.191	888790	0.00335337
4842T5	789	75	264.444	2.29408	1033700	62316	209.688	0.191	1.0218e+06	0.00336491
4842T5	790	75	432.036	1.42873	1933040	133155	447.693	0.191	1.90761e+06	0.00336219
4842T5	800	75	235.457	1.76364	1172370	64739	219.864	0.191	1.16e+06	0.00339616
4843N5	102	251	164.674	3.53681	950481	43181	145.728	0.253	939556	0.00337482
4843N5	109	251	167.492	5.10405	1289090	43143	147.725	0.253	1.27817e+06	0.00342408
4843N5	110	251	196.9	4.16334	1345160	54021	183.225	0.253	1.33149e+06	0.00339174
4843N5	120	251	140.021	8.44147	819659	30478	104.44	0.253	811948	0.00342673
4843N5	125	251	100.862	3.35345	329944	22340	74.5175	0.253	324292	0.00333561
4843N5	143	251	213.731	3.85281	1107630	60270	204.485	0.253	1.09238e+06	0.00339282
4843N5	184	251	173.645	5.89152	1076880	40109	136.032	0.253	1.06673e+06	0.00339156
4843N5	201	251	134.371	6.10922	1015990	32282	109.741	0.253	1.00782e+06	0.00339945
4843N5	307	251	144.244	4.17053	1009100	35889	124.387	0.253	1.00002e+06	0.00346588
4843N5	329	251	172.721	1.42312	463481	39029	130.571	0.253	453607	0.00334549
4843N5	371	251	138.942	2.06411	889501	36857	123.299	0.253	880176	0.00334533
4843N5	384	251	168.254	2.63323	1011260	39117	131.764	0.253	1.00136e+06	0.00336846
4843N5	405	251	145.081	2.37752	932825	36448	123.959	0.253	923604	0.00340098
4843N5	443	251	148.927	3.46496	1065190	36745	125.05	0.253	1.05589e+06	0.00340318
4843N5	460	251	130.313	3.1908	928291	31835	109.295	0.253	920237	0.00343317
4843N5	473	251	146.592	2.51772	678259	32906	111.135	0.253	669934	0.00337735
4843N5	519	251	122.04	3.37444	781996	27537	93.6242	0.253	775029	0.00339994
4843N5	551	251	141.214	3.40618	802275	34305	117.904	0.253	793596	0.00343693
4843N5	579	251	169.122	3.64189	1360580	44777	151.852	0.253	1.34925e+06	0.00339129
4843N5	698	251	174.077	1.40358	429387	40029	134.129	0.253	419260	0.0033508
4843N5	699	251	221.016	1.48052	641634	53798	180.335	0.253	628023	0.00335208
4843N5	701	251	168.639	1.47306	351882	35002	116.587	0.253	343026	0.00333087
4843N5	702	251	157.491	1.67692	615123	41172	137.992	0.253	604706	0.0033516
4843N5	704	251	144.485	2.56804	781541	32799	109.608	0.253	773243	0.00334181
4843N5	705	251	108.611	2.86447	542972	24482	82.3484	0.253	536778	0.00336363
4843N5	706	251	113.03	3.42006	696896	25656	87.7237	0.253	690405	0.00341923
4843N5	707	251	120.679	3.1355	707052	31373	105.512	0.253	699115	0.00336315
4843N5	708	251	102.977	3.54835	672650	23859	81.4197	0.253	666614	0.00341254
4843N5	709	251	169.209	1.38407	421200	33728	113.708	0.253	412667	0.00337132
4843N5	710	251	206.57	1.27821	697207	52288	175.201	0.253	683978	0.00335069
4843N5	711	251	214.365	1.59196	560380	50762	170.009	0.253	547537	0.00334914
4843N5	713	251	190.5	3.03076	1041900	48955	162.957	0.253	1.02951e+06	0.00332871
4843N5	726	251	140.634	2.47241	554410	34309	115.347	0.253	545730	0.003362
4843N5	729	251	127.159	2.14241	521059	30678	102.924	0.253	513297	0.00335498
4843N5	730	251	145.54	3.37636	938273	38434	132.081	0.253	928549	0.00343657
4843N5	733	251	132.741	2.89408	736736	36441	123.204	0.253	727516	0.00338092
4843N5	734	251	139.362	2.55305	566714	34458	115.562	0.253	557996	0.00335371
4843N5	748	251	118.617	4.12198	742338	26053	88.818	0.253	735747	0.00340913
4843N5	749	251	151.23	2.38594	736920	30655	104.438	0.253	729164	0.00340688
4843N5	750	251	138.091	2.37844	958486	34330	117.749	0.253	949801	0.00342992
4843N5	751	251	137.654	1.98427	870625	37329	125.421	0.253	861181	0.00335988
4843N5	752	251	152.324	1.74015	719934	36936	124.627	0.253	710589	0.00337413
4843N5	753	251	133.099	2.81838	870151	37937	127.283	0.253	860553	0.00335512
4843N5	754	251	100.2	2.37437	452866	24350	81.3264	0.253	446705	0.00333989
4843N5	756	251	145.599	2.78498	764677	39442	131.817	0.253	754698	0.00334205
[truncated: 4,204 more rows]

## Sheet: B. Tumor Cell Data
Patient deID	Genotype (EGFR+/KRAS+)	Disease Stage	Diff-erentiation (per TTAB)	Image Stack ID	Growth Phenotypes Observed in Stack (1 = Sheet, 2 = Solid, 3 = Sparse, 4 = 1 or more giant cell observed)	Cell ID	Cell Area, µm2	Cyto-plasm Channel 1 Intensity Mean, A.U.	Cytoplasm Channel 2 Intensity Mean, A.U.	Cytoplasm Volume, µm3	Cell Ellipticity, Oblate	Cell Ellipticity, Prolate	Cell Sphericity	Cell Volume, µm3	Nuclear Area, µm2	Nucleus Ellipticity, Oblate	Nucleus Ellipticity, Prolate	Nuclear Channel 1 Intensity Mean, A.U.	Nuclear Channel 2 Intensity Mean, A.U.	Channel 3 Nuclear Intensity Sum, A.U.	Nuclear Voxels	Nuclear Volume, µm3	# Nuclei	Channel 3 Back-ground, A.U. (Tab A.)	BS Nuclear DNA (U-VxY), A.U.	Normal Nuclei Mode of Gaussian Fit, A.U. (Related to Stromal Controls)	DNA number (Z/AA)	Estimated ploidy (n = 2AA)	Nucleus S:V Ratio	N:C Ratio	Cell S:V	Cell Area: Nucleus Area	Cell Area: Cytoplasm Volume	Cell volume/ploidy (Red, sub, yellow, prop, green, supra)	Ploidy/Nuclear volume	Cell prolate:oblate ratio	Nucleus prolate:oblate ratio	Category (1 = Subproportional, 2 = proportional, 3 = supraproportional)	Cell volume within AT2 µ1 ± σ?	Near-euploid, n = 1.6-4.4?	Near-WT cell volume and ploidy
3437	EGFR+	1A	Poor	3437T1	2	0	771.039	6.29835	85.7956	374.814	0.427625	0.274072	0.531114	779.238	468.709	0.470485	0.278154	21.2773	33.0955	5371210	120078	404.424	1	0.09045	5.36035e+06	2033700	2.63576	5.27152	1.15895	1.079	0.989478	1.64503	2.05712	147.82	0.0130346	0.640917	0.591207	1	0	0	0
3437	EGFR+	1A	Poor	3437T1	2	1	1041.99	4.50734	79.9959	480.718	0.470106	0.378105	0.453705	966.566	574.015	0.355738	0.528285	31.9795	29.0465	5266020	144254	485.848	1	0.09045	5.25297e+06	2033700	2.58296	5.16593	1.18147	1.01067	1.07803	1.81527	2.16757	187.104	0.0106328	0.804297	1.48504	1	0	0	0
3437	EGFR+	1A	Poor	3437T1	2	2	1224.63	9.61272	93.3557	770.009	0.305132	0.624452	0.445498	1198.25	485.207	0.552813	0.308835	52.2246	29.0693	1945940	127150	428.241	1	0.09045	1.93444e+06	2033700	0.951192	1.90238	1.13302	0.556151	1.02202	2.52393	1.59041	629.868	0.00444232	2.0465	0.558661	3	0	1	0
3437	EGFR+	1A	Poor	3437T1	2	3	942.271	1.387	62.3235	509.105	0.370858	0.377371	0.495919	949.847	534.141	0.48938	0.351526	13.0086	18.6221	5156610	130862	440.742	1	0.09045	5.14477e+06	2033700	2.52976	5.05952	1.21191	0.865719	0.992024	1.76409	1.85084	187.735	0.0114796	1.01756	0.718309	1	0	0	0
3437	EGFR+	1A	Poor	3437T1	2	4	575.859	2.5528	47.4179	180.763	0.332374	0.526605	0.516209	481.934	389.047	0.461998	0.398335	9.84702	19.8681	3160470	89421.3	301.171	1	0.09045	3.15238e+06	2033700	1.55007	3.10014	1.29178	1.66611	1.19489	1.48018	3.18571	155.455	0.0102936	1.58437	0.862201	1	1	1	1
3437	EGFR+	1A	Poor	3437T1	2	5	469.858	2.47803	42.5807	89.95	0.354309	0.155467	0.451612	290.651	297.903	0.273809	0.487049	18.7532	12.9499	2047640	59590.6	200.701	1	0.09045	2.04225e+06	2033700	1.0042	2.00841	1.48431	2.23125	1.61657	1.57722	5.22355	144.717	0.010007	0.438789	1.77879	1	0	1	0
3437	EGFR+	1A	Poor	3437T1	2	6	906.573	3.15529	99.9158	561.467	0.356959	0.258024	0.565208	1090.66	489.427	0.275046	0.444538	19.1113	33.3333	2837000	157124	529.193	1	0.09045	2.82279e+06	2033700	1.38801	2.77601	0.924855	0.942518	0.831215	1.85232	1.61465	392.887	0.00524575	0.722839	1.61623	3	0	1	0
3437	EGFR+	1A	Poor	3437T1	2	7	663.91	0.965358	50.6202	140.416	0.482383	0.35412	0.452615	489.813	437.325	0.543572	0.315648	7.09041	20.7161	4194660	103740	349.397	1	0.09045	4.18528e+06	2033700	2.05796	4.11592	1.25166	2.4883	1.35544	1.51812	4.72816	119.004	0.0117801	0.734105	0.580692	1	1	1	1
3437	EGFR+	1A	Poor	3437T1	2	9	762.019	3.23634	53.0931	233.088	0.319512	0.596232	0.500095	699.522	500.864	0.383469	0.486317	17.5589	24.6582	5163010	138490	466.434	1	0.09045	5.15048e+06	2033700	2.53257	5.06514	1.07382	2.00111	1.08934	1.52141	3.26923	138.105	0.0108593	1.86607	1.2682	1	1	0	0
3437	EGFR+	1A	Poor	3437T1	2	10	649.873	2.18016	37.4883	188.14	0.382158	0.50311	0.486508	528.63	444.039	0.427244	0.442905	7.24949	12.9582	1909760	101096	340.49	1	0.09045	1.90062e+06	2033700	0.934561	1.86912	1.30412	1.80977	1.22935	1.46355	3.4542	282.823	0.0054895	1.3165	1.03666	2	1	1	1
3437	EGFR+	1A	Poor	3437T1	2	11	861.453	6.37897	52.0571	354.622	0.550303	0.270952	0.47138	769.445	538.65	0.516903	0.342724	16.6469	14.0045	2317580	123166	414.823	1	0.09045	2.30644e+06	2033700	1.13411	2.26822	1.29851	1.16976	1.11958	1.59928	2.42921	339.229	0.00546792	0.492369	0.663033	2	0	1	0
3437	EGFR+	1A	Poor	3437T1	2	12	603.075	7.24389	103.025	189.312	0.386033	0.422106	0.529048	535.886	414.932	0.416462	0.386311	39.2768	36.7512	2220750	102902	346.574	1	0.09045	2.21144e+06	2033700	1.0874	2.1748	1.19724	1.8307	1.12538	1.45343	3.18561	246.407	0.00627513	1.09345	0.927602	2	1	1	1
3437	EGFR+	1A	Poor	3437T1	2	13	929.089	0.639014	53.0702	551.769	0.516977	0.334025	0.514225	981.95	465.456	0.259839	0.693115	7.48637	13.5826	4021480	127726	430.181	1	0.09045	4.00993e+06	2033700	1.97174	3.94348	1.082	0.77964	0.946167	1.99608	1.68384	249.006	0.00916702	0.646112	2.66748	2	0	1	0
3437	EGFR+	1A	Poor	3437T1	2	14	1413.18	4.54346	66.2916	1073.35	0.585386	0.236853	0.452339	1519.72	549.312	0.409935	0.438574	35.1539	18.2363	1917940	132533	446.371	1	0.09045	1.90595e+06	2033700	0.937185	1.87437	1.23062	0.415868	0.929895	2.57264	1.31661	810.79	0.00419913	0.40461	1.06986	3	0	1	0
3437	EGFR+	1A	Poor	3437T1	2	15	722.457	8.52032	62.9161	294.356	0.520516	0.224054	0.490091	626.479	421.567	0.501824	0.350517	34.1396	35.4609	2138840	98611.3	332.123	1	0.09045	2.12992e+06	2033700	1.04731	2.09463	1.26931	1.1283	1.1532	1.71374	2.45436	299.089	0.00630678	0.430446	0.698486	2	1	1	1
3437	EGFR+	1A	Poor	3437T1	2	17	953.569	4.18354	79.035	447.971	0.343862	0.503157	0.451913	841.171	453.693	0.376295	0.446456	28.5465	39.2985	1928220	116746	393.2	1	0.09045	1.91766e+06	2033700	0.942942	1.88588	1.15385	0.877735	1.13362	2.10179	2.12864	446.036	0.00479624	1.46325	1.18645	3	0	1	0
3437	EGFR+	1A	Poor	3437T1	2	18	1485.42	3.19089	59.4965	833.627	0.291958	0.556835	0.440207	1572.3	753.588	0.412233	0.384379	13.3254	20.9698	4415550	219321	738.673	1	0.09045	4.39571e+06	2033700	2.16144	4.32287	1.02019	0.886095	0.944743	1.97113	1.78188	363.717	0.00585221	1.90724	0.932431	3	0	1	0
3437	EGFR+	1A	Poor	3437T1	2	19	1474.94	2.1064	36.2735	997.179	0.598935	0.262827	0.42057	1452.76	614.616	0.509008	0.350973	10.3794	16.4737	5492990	135268	455.581	1	0.09045	5.48076e+06	2033700	2.69497	5.38993	1.34908	0.45687	1.01527	2.39977	1.47911	269.532	0.0118309	0.438824	0.689524	2	0	0	0
3437	EGFR+	1A	Poor	3437T1	2	20	757.122	1.74458	57.7518	283.954	0.309576	0.539626	0.51051	714.543	475.122	0.43669	0.426169	12.7521	17.7967	5079040	127847	430.589	1	0.09045	5.06748e+06	2033700	2.49175	4.9835	1.10342	1.5164	1.05959	1.59353	2.66635	143.382	0.0115737	1.74311	0.975907	1	0	0	0
3437	EGFR+	1A	Poor	3437T1	2	22	617.045	4.12866	47.1581	268.183	0.520391	0.273365	0.500278	509.995	358.393	0.453228	0.377924	18.8549	23.5677	2761690	71796.9	241.812	1	0.09045	2.7552e+06	2033700	1.35477	2.70954	1.48211	0.901668	1.2099	1.7217	2.30084	188.222	0.0112052	0.525307	0.83385	1	1	1	1
3437	EGFR+	1A	Poor	3437T1	2	24	1258.05	3.61784	69.3007	744.114	0.605814	0.261795	0.45317	1280.02	665.22	0.751157	0.1626	21.246	27.982	5215020	159117	535.906	1	0.09045	5.20063e+06	2033700	2.55722	5.11445	1.2413	0.720193	0.982836	1.89118	1.69067	250.275	0.00954356	0.432138	0.216466	2	0	0	0
3437	EGFR+	1A	Poor	3437T1	2	25	1231.44	12.3097	120.521	1071.78	0.288904	0.369743	0.555578	1682.73	584.93	0.40348	0.445429	73.2037	29.9705	2180540	181399	610.953	1	0.09045	2.16413e+06	2033700	1.06414	2.12827	0.957406	0.570037	0.731811	2.10528	1.14897	790.656	0.00348353	1.27981	1.10397	3	0	1	0
3437	EGFR+	1A	Poor	3437T1	2	26	745.748	0.602907	13.4587	222.736	0.534962	0.324496	0.435355	550.082	422.208	0.532846	0.32344	4.42042	5.37803	2084470	97193	327.346	1	0.09045	2.07568e+06	2033700	1.02064	2.04128	1.28979	1.46966	1.3557	1.7663	3.34813	269.479	0.00623586	0.606578	0.607005	2	1	1	1
3437	EGFR+	1A	Poor	3437T1	2	27	1285.13	5.24036	84.6163	823.301	0.364303	0.527754	0.44479	1285.06	529.737	0.474944	0.385869	20.4461	27.0761	2288180	137102	461.759	1	0.09045	2.27578e+06	2033700	1.11903	2.23807	1.14722	0.560863	1.00005	2.42598	1.56095	574.183	0.00484683	1.44867	0.812452	3	0	1	0
3437	EGFR+	1A	Poor	3437T1	2	28	797.265	2.21938	90.977	359.644	0.4246	0.301272	0.511253	773.804	472.686	0.187772	0.330897	13.8957	19.8355	3714200	122969	414.16	1	0.09045	3.70308e+06	2033700	1.82086	3.64171	1.14131	1.15158	1.03032	1.68667	2.21682	212.483	0.00879301	0.709543	1.76223	1	0	1	0
3437	EGFR+	1A	Poor	3437T1	2	29	742.68	5.01329	67.4047	312.055	0.301552	0.630365	0.43346	543.125	317.446	0.314916	0.609273	23.4891	31.1072	2370180	68607.5	231.07	1	0.09045	2.36397e+06	2033700	1.1624	2.3248	1.37381	0.740478	1.36742	2.33955	2.37997	233.622	0.010061	2.0904	1.93472	2	1	1	1
3437	EGFR+	1A	Poor	3437T1	2	30	831.813	5.63845	52.3785	397.081	0.264057	0.696176	0.454038	690.161	373.904	0.270962	0.677986	19.612	26.931	2372900	87019	293.08	1	0.09045	2.36503e+06	2033700	1.16292	2.32584	1.27577	0.738086	1.20524	2.22467	2.09482	296.736	0.00793585	2.63646	2.50214	2	1	1	1
3437	EGFR+	1A	Poor	3437T1	2	34	927.214	4.33177	58.5262	461.311	0.340001	0.557101	0.504586	951.582	500.177	0.35892	0.467543	23.1566	14.9273	4503420	145567	490.271	1	0.09045	4.49025e+06	2033700	2.20792	4.41585	1.02021	1.06278	0.974392	1.85377	2.00995	215.493	0.00900695	1.63853	1.30264	1	0	0	0
3437	EGFR+	1A	Poor	3437T1	2	35	1273.44	15.3304	120.642	1018.93	0.302532	0.472839	0.511015	1560.95	595.725	0.49476	0.342479	61.6958	45.8021	2391160	160933	542.024	1	0.09045	2.3766e+06	2033700	1.16861	2.33722	1.09907	0.531956	0.815811	2.13763	1.24979	667.866	0.00431203	1.56294	0.692212	3	0	1	0
3437	EGFR+	1A	Poor	3437T1	2	36	726.744	3.62669	49.8546	233.384	0.324136	0.586732	0.491284	634.372	480.733	0.323579	0.594295	19.5113	24.4763	5020370	119058	400.988	1	0.09045	5.0096e+06	2033700	2.46329	4.92659	1.19887	1.71815	1.14561	1.51174	3.11394	128.765	0.0122861	1.81014	1.83663	1	1	0	0
3437	EGFR+	1A	Poor	3437T1	2	37	895.961	6.08204	94.5311	422.609	0.574511	0.269721	0.488081	859.894	474.549	0.46623	0.387635	23.876	28.5108	4526010	129835	437.285	1	0.09045	4.51427e+06	2033700	2.21973	4.43946	1.08522	1.03473	1.04194	1.88803	2.12007	193.693	0.0101523	0.469479	0.831424	1	0	0	0
3437	EGFR+	1A	Poor	3437T1	2	38	1009.6	4.26541	122.106	471.541	0.313951	0.61003	0.430715	852.668	486.553	0.491512	0.330882	29.617	35.0203	3447880	113161	381.127	1	0.09045	3.43764e+06	2033700	1.69034	3.38068	1.27662	0.808258	1.18405	2.07501	2.14107	252.218	0.00887022	1.94307	0.673192	2	0	1	0
3437	EGFR+	1A	Poor	3437T1	2	39	965.658	4.21928	70.1832	480.195	0.472558	0.354856	0.470508	910.666	490.726	0.497427	0.362776	21.7147	29.24	3930300	127812	430.471	1	0.09045	3.91874e+06	2033700	1.9269	3.8538	1.13997	0.89645	1.06039	1.96782	2.01097	236.303	0.00895253	0.750926	0.729305	2	0	1	0
3437	EGFR+	1A	Poor	3437T1	2	41	933.827	1.72462	21.0796	577.742	0.259811	0.574211	0.459553	835.943	354.887	0.582222	0.223497	12.5065	21.3088	1973230	76663	258.201	1	0.09045	1.9663e+06	2033700	0.966856	1.93371	1.37446	0.446914	1.11709	2.63134	1.61634	432.299	0.00748918	2.21011	0.383869	3	0	1	0
3437	EGFR+	1A	Poor	3437T1	2	43	590.088	11.7698	123.22	190.1	0.342914	0.411635	0.515453	498.807	408.728	0.269719	0.625123	51.2386	60.0569	1792290	91658.8	308.707	1	0.09045	1.784e+06	2033700	0.877219	1.75444	1.324	1.62392	1.183	1.44372	3.10409	284.312	0.00568318	1.2004	2.31768	2	1	1	1
3437	EGFR+	1A	Poor	3437T1	2	44	688.911	4.98912	67.4024	296.998	0.403054	0.360187	0.498873	599.106	409.612	0.378244	0.425968	20.4151	45.3491	1659380	89699.5	302.108	1	0.09045	1.65127e+06	2033700	0.811952	1.6239	1.35585	1.01721	1.1499	1.68186	2.31958	368.929	0.00537524	0.893645	1.12617	3	1	1	1
3437	EGFR+	1A	Poor	3437T1	2	45	955.484	1.42069	97.6097	505.989	0.55196	0.263122	0.501377	985.952	492.362	0.29908	0.236805	21.5676	22.1205	4012110	142507	479.963	1	0.09045	3.99922e+06	2033700	1.96648	3.93295	1.02583	0.948564	0.969098	1.94061	1.88835	250.69	0.00819428	0.476705	0.791778	2	0	1	0
3437	EGFR+	1A	Poor	3437T1	2	47	693.996	5.96613	48.4621	262.54	0.423434	0.389293	0.535311	673.314	447.719	0.407005	0.428106	19.7095	19.2646	4409950	121964	410.774	1	0.09045	4.39892e+06	2033700	2.16301	4.32602	1.08994	1.56461	1.03072	1.55007	2.64339	155.643	0.0105314	0.919371	1.05184	1	1	1	1
3437	EGFR+	1A	Poor	3437T1	2	48	1845.29	7.4941	112.014	1653.3	0.452106	0.385004	0.461553	2337.24	772.327	0.57446	0.28224	47.6878	34.1556	2083270	203069	683.935	1	0.09045	2.0649e+06	2033700	1.01534	2.03069	1.12924	0.413677	0.789517	2.38926	1.11612	1150.96	0.00296912	0.851579	0.491314	3	0	1	0
3437	EGFR+	1A	Poor	3437T1	2	50	685.249	4.4663	64.8101	239.852	0.310747	0.474329	0.483336	566.787	407.159	0.472422	0.33032	18.9879	28.8261	4822080	97071	326.935	1	0.09045	4.8133e+06	2033700	2.36677	4.73354	1.24538	1.36307	1.20901	1.683	2.85697	119.739	0.0144785	1.52642	0.699205	1	1	0	0
3437	EGFR+	1A	Poor	3437T1	2	51	771.782	2.43821	55.6767	226.552	0.507644	0.319306	0.452919	614.534	468.793	0.654695	0.199408	21.3161	25.6961	5254530	115197	387.982	1	0.09045	5.24411e+06	2033700	2.57861	5.15721	1.20829	1.71255	1.25588	1.64632	3.40664	119.16	0.0132924	0.628996	0.304582	1	1	0	0
3437	EGFR+	1A	Poor	3437T1	2	53	1245.59	2.54541	53.6522	675.068	0.41447	0.399168	0.456913	1276.69	548.851	0.266355	0.212639	12.0238	15.1606	4738550	178629	601.622	1	0.09045	4.72239e+06	2033700	2.32207	4.64414	0.912285	0.891202	0.97564	2.26945	1.84513	274.903	0.00771936	0.963081	0.798329	2	0	0	0
3437	EGFR+	1A	Poor	3437T1	2	55	572.033	3.73406	26.0423	137.653	0.340034	0.556719	0.462024	404.02	372.101	0.367522	0.479258	11.8967	10.5618	2863440	79087.6	266.367	1	0.09045	2.85629e+06	2033700	1.40448	2.80896	1.39695	1.93506	1.41585	1.53731	4.15562	143.833	0.0105454	1.63725	1.30403	1	1	1	1
3437	EGFR+	1A	Poor	3437T1	2	60	1097.48	3.15863	26.4141	491.238	0.354454	0.307787	0.438898	994.067	501.026	0.449791	0.255455	13.7931	14.3125	4040190	149296	502.829	1	0.09045	4.02669e+06	2033700	1.97998	3.95996	0.996414	1.0236	1.10403	2.19047	2.23411	251.03	0.00787536	0.868341	0.567942	2	0	1	0
3437	EGFR+	1A	Poor	3437T1	2	62	1420.77	1.04286	29.0435	1018.93	0.512151	0.335994	0.446819	1504.03	526.305	0.688978	0.201776	13.8482	12.1277	3524030	144033	485.104	1	0.09045	3.511e+06	2033700	1.72641	3.45282	1.08493	0.476093	0.944642	2.69952	1.39438	435.594	0.00711769	0.656045	0.292863	3	0	1	0
3437	EGFR+	1A	Poor	3437T1	2	63	855.751	3.66549	64.5541	399.183	0.380183	0.466778	0.489578	806.359	466.157	0.456097	0.405607	22.1412	15.6288	3281340	120895	407.176	1	0.09045	3.27041e+06	2033700	1.60811	3.21621	1.14485	1.02002	1.06125	1.83576	2.14376	250.717	0.00789882	1.22777	0.8893	2	0	1	0
3437	EGFR+	1A	Poor	3437T1	2	66	1094.35	7.89533	137.918	692.974	0.659024	0.222324	0.475099	1114.77	490.598	0.557725	0.301329	74.8376	41.8203	3456290	125236	421.796	1	0.09045	3.44496e+06	2033700	1.69394	3.38788	1.16312	0.608675	0.981682	2.23065	1.57921	329.047	0.00803203	0.337353	0.540282	2	0	1	0
3437	EGFR+	1A	Poor	3437T1	2	67	586.179	4.2742	69.4887	146.6	0.403647	0.392779	0.468338	427.718	361.581	0.571901	0.215932	16.0012	38.8587	2420460	83467.3	281.118	1	0.09045	2.41291e+06	2033700	1.18646	2.37293	1.28623	1.91759	1.37048	1.62116	3.99849	180.249	0.00844103	0.973075	0.377569	1	1	1	1
3437	EGFR+	1A	Poor	3437T1	2	68	725.417	4.23749	63.9202	297.007	0.310793	0.565556	0.489542	629.275	411.156	0.432853	0.270357	65.0196	23.9471	3774470	98654.4	332.268	1	0.09045	3.76555e+06	2033700	1.85157	3.70315	1.23742	1.11872	1.15278	1.76434	2.44242	169.93	0.0111451	1.81972	0.624593	1	1	1	1
3437	EGFR+	1A	Poor	3437T1	2	69	476.619	9.66843	94.3971	141.439	0.429958	0.318581	0.531778	379.425	342.028	0.403961	0.216938	79.555	51.6254	2820790	70660.9	237.986	1	0.09045	2.8144e+06	2033700	1.38388	2.76776	1.43718	1.68261	1.25616	1.39351	3.36978	137.087	0.0116299	0.740958	0.537027	1	0	1	0
3437	EGFR+	1A	Poor	3437T1	2	70	597.482	4.00077	38.4204	174.803	0.424215	0.446986	0.438496	398.758	332.727	0.461681	0.400419	22.1738	21.2259	3200130	66495	223.955	1	0.09045	3.19412e+06	2033700	1.57059	3.14119	1.48569	1.28119	1.49836	1.79571	3.41803	126.945	0.014026	1.05368	0.867307	1	0	1	0
3437	EGFR+	1A	Poor	3437T1	2	71	834.792	2.49145	42.9266	393.598	0.466393	0.391943	0.462928	714.351	457.642	0.658612	0.199379	30.0667	23.2393	3806490	95235.5	320.753	1	0.09045	3.79788e+06	2033700	1.86747	3.73494	1.42677	0.814925	1.1686	1.82412	2.12093	191.262	0.0116443	0.840371	0.302726	1	0	1	0
3437	EGFR+	1A	Poor	3437T1	2	72	448.801	8.1829	44.7681	78.989	0.379144	0.507648	0.485495	302.435	324.545	0.349678	0.550137	58.7835	24.2337	3132660	66343.8	223.446	1	0.09045	3.12666e+06	2033700	1.53742	3.07485	1.45245	2.82882	1.48396	1.38286	5.68182	98.3577	0.013761	1.33893	1.57327	1	0	1	0
3437	EGFR+	1A	Poor	3437T1	2	73	637.224	5.70201	47.8854	231.508	0.445788	0.282199	0.482891	507.559	371.646	0.458828	0.393784	47.5903	20.6626	3695450	81962.9	276.051	1	0.09045	3.68804e+06	2033700	1.81346	3.62692	1.34629	1.1924	1.25547	1.7146	2.75249	139.942	0.0131386	0.633034	0.858239	1	1	1	1
3437	EGFR+	1A	Poor	3437T1	2	75	577.788	9.56012	52.9867	239.693	0.449426	0.320756	0.497076	457.679	296.246	0.572992	0.25061	19.0212	18.2268	3832000	64722.7	217.986	1	0.09045	3.82615e+06	2033700	1.88137	3.76274	1.35901	0.909438	1.26243	1.95037	2.41053	121.634	0.0172614	0.713701	0.437371	1	1	1	1
3437	EGFR+	1A	Poor	3437T1	2	76	561.666	4.35164	88.6026	160.368	0.36459	0.507907	0.493795	434.321	377.519	0.386683	0.495421	27.8426	43.6374	3764770	81340	273.953	1	0.09045	3.75741e+06	2033700	1.84757	3.69515	1.37804	1.70828	1.2932	1.48778	3.50236	117.538	0.0134883	1.39309	1.28121	1	1	1	1
3437	EGFR+	1A	Poor	3437T1	2	77	815.775	6.75646	53.4753	331.244	0.436925	0.398162	0.465268	695.318	483.725	0.501698	0.32908	54.5436	18.8539	4351780	108098	364.074	1	0.09045	4.342e+06	2033700	2.13503	4.27005	1.32864	1.09911	1.17324	1.68644	2.46276	162.836	0.0117285	0.911282	0.655932	1	1	1	1
3437	EGFR+	1A	Poor	3437T1	2	78	867.172	11.3959	21.8172	566.541	0.255083	0.271414	0.49417	834.154	349.236	0.719409	0.174999	18.7998	17.004	4272000	79457.5	267.613	1	0.09045	4.26481e+06	2033700	2.09707	4.19414	1.305	0.472363	1.03958	2.48305	1.53064	198.886	0.0156724	1.06402	0.243254	1	0	1	0
3437	EGFR+	1A	Poor	3437T1	2	79	702.595	6.49097	83.0637	246.441	0.206819	0.758633	0.441241	513.269	366.647	0.286457	0.646974	83.0926	32.9264	3108660	79224.5	266.828	1	0.09045	3.10149e+06	2033700	1.52505	3.0501	1.37409	1.08273	1.36886	1.91627	2.85097	168.279	0.011431	3.6681	2.25854	1	1	1	1
3437	EGFR+	1A	Poor	3437T1	2	81	514.75	7.99553	47.0526	88.131	0.635794	0.181786	0.453229	335.077	333.4	0.646651	0.1909	45.1881	26.2391	3937700	73321.3	246.946	1	0.09045	3.93107e+06	2033700	1.93296	3.86593	1.35009	2.80203	1.53621	1.54394	5.84074	86.6744	0.0156549	0.28592	0.295213	1	0	1	0
3437	EGFR+	1A	Poor	3437T1	2	83	520.142	3.60572	23.0295	144.657	0.409133	0.416691	0.45424	341.494	284.329	0.452892	0.395546	33.636	19.9452	3588770	58443.3	196.837	1	0.09045	3.58348e+06	2033700	1.76205	3.5241	1.44449	1.36072	1.52314	1.82937	3.59569	96.9024	0.0179037	1.01847	0.873378	1	0	1	0
3437	EGFR+	1A	Poor	3437T1	2	85	954.678	19.0342	62.1447	520.882	0.41972	0.427411	0.423031	763.163	312.1	0.438347	0.392286	40.5593	22.2833	4762880	71936.2	242.281	1	0.09045	4.75637e+06	2033700	2.33878	4.67756	1.28817	0.465136	1.25095	3.05888	1.83281	163.154	0.0193063	1.01832	0.894921	1	0	0	0
3437	EGFR+	1A	Poor	3437T1	2	86	648.844	3.23394	47.705	261.014	0.319388	0.395333	0.493625	538.989	375.688	0.540996	0.314723	39.0225	33.5601	4503790	82534.1	277.975	1	0.09045	4.49632e+06	2033700	2.21091	4.42182	1.35152	1.06498	1.20382	1.72708	2.48586	121.893	0.0159072	1.23778	0.581747	1	1	0	0
3437	EGFR+	1A	Poor	3437T1	2	87	616.198	16.354	38.3799	216.84	0.319195	0.405567	0.487146	489.038	377.225	0.443361	0.411908	50.1219	24.0536	4075980	80818.9	272.198	1	0.09045	4.06867e+06	2033700	2.00062	4.00125	1.38585	1.25529	1.26002	1.6335	2.84172	122.221	0.0146998	1.27059	0.929058	1	1	1	1
3437	EGFR+	1A	Poor	3437T2	3	0	1353.9	2.94154	31.5828	824.355	0.218103	0.212506	0.483327	1574.04	644.753	0.320396	0.266146	10.7803	10.9894	728713	222591	749.685	1	0.38965	641981	639050	1.00459	2.00917	0.860032	0.90942	0.860143	2.09987	1.64237	783.427	0.00268002	0.974338	0.830678	3	0	1	0
3437	EGFR+	1A	Poor	3437T2	3	1	1397.8	2.87698	33.0339	1195.67	0.399452	0.470037	0.559197	2054.88	713.297	0.413388	0.429962	11.3826	8.87917	722034	255111	859.214	1	0.38965	622630	639050	0.974306	1.94861	0.830174	0.718607	0.680234	1.95963	1.16906	1054.54	0.0022679	1.1767	1.04009	3	0	1	0
3437	EGFR+	1A	Poor	3437T2	3	2	1311.73	0.591996	38.1329	699.62	0.628994	0.197923	0.53244	1735.58	818.858	0.409798	0.271475	1.61763	6.75025	968574	307589	1035.96	1	0.38965	848722	639050	1.3281	2.6562	0.790434	1.48075	0.755788	1.6019	1.87492	653.407	0.002564	0.314666	0.662461	3	0	1	0
3437	EGFR+	1A	Poor	3437T2	3	3	1192.85	2.83664	72.4968	1105.79	0.451402	0.258355	0.574993	1689.06	564.841	0.368692	0.451505	13.2433	36.1141	587629	173181	583.273	1	0.38965	520149	639050	0.813941	1.62788	0.968399	0.527473	0.706221	2.11183	1.07873	1037.58	0.00279094	0.572339	1.22461	3	0	1	0
3437	EGFR+	1A	Poor	3437T2	3	4	1214.63	1.06066	13.6558	462.522	0.391942	0.467999	0.425727	1105.69	809.717	0.475834	0.368756	2.10065	5.34681	568002	190964	643.168	1	0.38965	493593	639050	0.772385	1.54477	1.25895	1.39057	1.09853	1.50007	2.6261	715.763	0.00240181	1.19405	0.774968	3	0	0	0
3437	EGFR+	1A	Poor	3437T2	3	5	1292.13	3.56306	45.9651	1084.57	0.429957	0.438848	0.531325	1691.51	606.232	0.338568	0.528886	25.0709	26.0513	782626	180207	606.936	1	0.38965	712408	639050	1.11479	2.22959	0.99884	0.559608	0.763891	2.13141	1.19137	758.665	0.00367351	1.02068	1.56213	3	0	1	0
3437	EGFR+	1A	Poor	3437T2	3	6	899.992	1.12375	14.0368	425.166	0.250335	0.194716	0.486775	862.233	463.346	0.405178	0.278096	6.33605	9.20364	820079	129770	437.067	1	0.38965	769514	639050	1.20415	2.40831	1.06013	1.02799	1.04379	1.94238	2.1168	358.025	0.00551015	0.777822	0.686355	3	0	1	0
3437	EGFR+	1A	Poor	3437T2	3	7	1234.18	3.81444	79.4314	1105.3	0.284562	0.53018	0.622732	2003.51	678.597	0.136933	0.179834	23.0138	26.4087	619156	266690	898.212	1	0.38965	515240	639050	0.80626	1.61252	0.755498	0.812642	0.616009	1.81872	1.1166	1242.47	0.00179525	1.86314	1.3133	3	0	1	0
3437	EGFR+	1A	Poor	3437T2	3	8	1184.85	1.97372	41.5664	561.137	0.399089	0.455977	0.513727	1412.11	734.416	0.451355	0.412557	6.63749	11.9137	1037100	252664	850.973	1	0.38965	938649	639050	1.46882	2.93764	0.863031	1.51652	0.839064	1.61332	2.11152	480.695	0.0034521	1.14254	0.914041	3	0	1	0
3437	EGFR+	1A	Poor	3437T2	3	9	1291.07	4.53458	65.3051	918.171	0.408066	0.33372	0.571333	1883.78	753.791	0.267797	0.533084	21.7849	24.5804	886482	286701	965.609	1	0.38965	774769	639050	1.21238	2.42475	0.780638	1.05167	0.685361	1.71277	1.40613	776.896	0.00251111	0.817809	1.99063	3	0	1	0
3437	EGFR+	1A	Poor	3437T2	3	10	1849.37	1.97969	28.7414	1504.79	0.321139	0.593927	0.441707	2195.38	642.518	0.573059	0.280812	11.8227	8.08026	700984	205044	690.589	1	0.38965	621089	639050	0.971893	1.94379	0.930391	0.458927	0.842392	2.87832	1.22899	1129.43	0.00281468	1.84944	0.490023	3	0	1	0
3437	EGFR+	1A	Poor	3437T2	3	11	2863.83	6.35002	153.244	4353.63	0.48875	0.217693	0.58223	6402.32	1331.29	0.277086	0.610069	34.8237	56.7407	1573610	608281	2048.69	1	0.38965	1.33659e+06	639050	2.09153	4.18306	0.649825	0.470571	0.447311	2.15117	0.657803	1530.53	0.00204182	0.445408	2.20173	3	0	1	0
3437	EGFR+	1A	Poor	3437T2	3	12	2631.34	4.72348	36.785	2833.94	0.375347	0.474848	0.538711	5018.48	1370.48	0.519704	0.210998	16.2517	12.4497	1539970	648616	2184.54	1	0.38965	1.28724e+06	639050	2.0143	4.02859	0.627354	0.770849	0.52433	1.92001	0.928509	1245.71	0.00184414	1.26509	0.405996	3	0	1	0
3437	EGFR+	1A	Poor	3437T2	3	13	2467.64	5.15659	106.444	2763.84	0.234788	0.448144	0.542035	4599.78	1153.11	0.206436	0.191559	20.7378	31.4876	1923220	545113	1835.94	1	0.38965	1.71082e+06	639050	2.67713	5.35425	0.628076	0.664271	0.536469	2.13999	0.89283	859.089	0.00291635	1.90872	0.927934	3	0	0	0
3437	EGFR+	1A	Poor	3437T2	3	14	1187.36	1.83858	47.7702	684.094	0.379929	0.397404	0.527834	1475.33	654.936	0.305099	0.292548	8.52736	14.5133	916993	234928	791.236	1	0.38965	825453	639050	1.29169	2.58338	0.827738	1.15662	0.80481	1.81294	1.73567	571.086	0.00326499	1.046	0.958863	3	0	1	0
3437	EGFR+	1A	Poor	3437T2	3	15	861.218	1.03374	45.7579	433.778	0.426632	0.319245	0.515259	878.984	491.763	0.628361	0.245383	5.73907	16.729	534362	132187	445.206	1	0.38965	482855	639050	0.755583	1.51117	1.10457	1.02635	0.979788	1.75129	1.98539	581.659	0.00339431	0.748291	0.390513	3	0	0	0
3437	EGFR+	1A	Poor	3437T2	3	16	1148.83	3.8565	55.7467	686.146	0.28226	0.358698	0.528991	1408.73	640.317	0.23431	0.339796	18.2722	16.724	919931	214544	722.584	1	0.38965	836334	639050	1.30871	2.61743	0.886149	1.05311	0.815508	1.79416	1.67432	538.211	0.00362232	1.27081	1.4502	3	0	1	0
3437	EGFR+	1A	Poor	3437T2	3	17	1678.6	5.37787	91.8269	1408.1	0.329009	0.529114	0.526553	2470.91	801.576	0.425129	0.20777	27.857	20.6963	1253130	315561	1062.81	1	0.38965	1.13017e+06	639050	1.76852	3.53704	0.754204	0.754783	0.679345	2.09412	1.1921	698.582	0.003328	1.60821	0.488722	3	0	1	0
3437	EGFR+	1A	Poor	3437T2	3	18	1656.12	3.42801	81.7453	1792.56	0.379708	0.462335	0.533861	2472.04	681.214	0.450505	0.283063	18.4795	26.8443	542741	201745	679.477	1	0.38965	464131	639050	0.726283	1.45257	1.00256	0.379053	0.669941	2.43113	0.923884	1701.84	0.00213777	1.21761	0.628324	3	0	0	0
3437	EGFR+	1A	Poor	3437T2	3	19	1510.09	3.46646	51.0445	1524.26	0.417558	0.427096	0.535781	2164.01	659.606	0.694729	0.198138	29.7417	16.3875	765281	189950	639.751	1	0.38965	691267	639050	1.08171	2.16342	1.03104	0.419713	0.69782	2.28938	0.990704	1000.27	0.00338166	1.02284	0.285202	3	0	1	0
3437	EGFR+	1A	Poor	3437T2	3	20	1248.93	4.35161	65.4444	949.888	0.533103	0.31977	0.557485	1727.55	691.027	0.519553	0.260918	22.3576	24.3393	954213	230897	777.662	1	0.38965	864244	639050	1.35239	2.70478	0.888596	0.818688	0.722949	1.80735	1.31482	638.703	0.00347809	0.599828	0.502197	3	0	1	0
3437	EGFR+	1A	Poor	3437T2	3	21	1428.43	1.01255	21.8525	1411.06	0.474853	0.267973	0.551911	2081.45	649.783	0.460966	0.397258	16.8317	11.4875	1155350	199047	670.39	1	0.38965	1.07779e+06	639050	1.68655	3.3731	0.969261	0.475097	0.686267	2.19832	1.01231	617.072	0.00503156	0.564328	0.861795	3	0	1	0
3437	EGFR+	1A	Poor	3437T2	3	22	2137.26	1.23513	33.4329	2337.21	0.382847	0.353981	0.4885	3172.17	684.076	0.457761	0.234586	9.32757	13.1836	811427	247910	834.96	1	0.38965	714829	639050	1.11858	2.23716	0.819292	0.357246	0.673753	3.1243	0.914449	1417.94	0.00267936	0.924602	0.512464	3	0	1	0
3437	EGFR+	1A	Poor	3437T2	3	23	2485.51	4.06502	71.5196	2214.11	0.299511	0.558587	0.503464	4162.46	1264.75	0.253715	0.528603	26.9463	14.765	2538620	578489	1948.35	1	0.38965	2.31321e+06	639050	3.61977	7.23953	0.649139	0.87997	0.597125	1.96522	1.12258	574.962	0.00371573	1.865	2.08345	3	0	0	0
3437	EGFR+	1A	Poor	3437T2	3	24	2024.46	3.47418	31.8959	1555.72	0.569435	0.292025	0.424503	2368.96	847.456	0.608715	0.216645	20.2612	11.8933	712080	241460	813.236	1	0.38965	617995	639050	0.967053	1.93411	1.04208	0.522738	0.854578	2.38887	1.3013	1224.83	0.00237828	0.512833	0.355905	3	0	1	0
3437	EGFR+	1A	Poor	3437T2	3	25	2784.46	2.84845	131.139	2604.45	0.41469	0.407309	0.46693	4408.2	1283.09	0.307011	0.60147	18.4001	48.5653	1533950	535555	1803.75	1	0.38965	1.32527e+06	639050	2.07381	4.14763	0.711346	0.692565	0.631655	2.17012	1.06912	1062.82	0.00229945	0.982201	1.95912	3	0	1	0
3437	EGFR+	1A	Poor	3437T2	3	26	1250.37	0.98114	28.1299	894.004	0.336589	0.49648	0.468118	1331.57	490.503	0.512969	0.346312	14.7152	8.26421	789591	129919	437.566	1	0.38965	738968	639050	1.15635	2.31271	1.12098	0.489445	0.939019	2.54916	1.39862	575.762	0.00528539	1.47503	0.675113	3	0	1	0
3437	EGFR+	1A	Poor	3437T2	3	27	1325.85	3.91413	35.5371	785.49	0.37649	0.467948	0.493181	1572.26	709.596	0.505566	0.346323	16.9243	10.1061	788151	233602	786.77	1	0.38965	697128	639050	1.09088	2.18176	0.90191	1.00163	0.843277	1.86846	1.68793	720.637	0.00277306	1.24292	0.68502	3	0	1	0
3437	EGFR+	1A	Poor	3437T2	3	28	1578.87	4.5481	48.2645	1137.99	0.336419	0.36886	0.480604	1965.51	767.594	0.414157	0.27046	33.8272	18.1162	806536	245701	827.522	1	0.38965	710798	639050	1.11227	2.22455	0.927581	0.72718	0.803288	2.05691	1.38742	883.555	0.0026882	1.09643	0.653037	3	0	1	0
3437	EGFR+	1A	Poor	3437T5	1	0	1414.6	3.77682	130.724	669.743	0.209733	0.822666	0.444456	1482.4	804.705	0.334475	0.575685	2.50886	51.2345	5135990	241288	812.657	1	0.104	5.1109e+06	2815000	1.81559	3.63119	0.990215	1.21339	0.954263	1.75791	2.11215	408.241	0.00446829	3.92244	1.72116	3	0	1	0
3437	EGFR+	1A	Poor	3437T5	1	1	1601.86	2.79189	93.2425	907.653	0.288474	0.656033	0.413325	1601.94	840.795	0.498435	0.315893	1.874	35.3562	5089860	206142	694.287	1	0.104	5.06842e+06	2815000	1.8005	3.60101	1.21102	0.764926	0.99995	1.90517	1.76484	444.859	0.00518663	2.27415	0.63377	3	0	1	0
3437	EGFR+	1A	Poor	3437T5	1	2	1475.71	4.68068	111.798	881.13	0.421976	0.439937	0.431268	1509.73	631.039	0.506887	0.191154	3.69111	60.6839	4224700	186639	628.6	1	0.104	4.20529e+06	2815000	1.49389	2.98777	1.00388	0.713402	0.977466	2.33854	1.67479	505.303	0.00475306	1.04256	0.377114	3	0	1	0
3437	EGFR+	1A	Poor	3437T5	1	3	1072.56	7.49262	85.9355	454.446	0.553052	0.292677	0.458543	1025.6	617.457	0.579184	0.268947	4.93931	32.3285	5421740	169583	571.154	1	0.104	5.4041e+06	2815000	1.91975	3.83951	1.08107	1.25681	1.04579	1.73706	2.36015	267.118	0.00672236	0.529203	0.464355	2	0	1	0
3437	EGFR+	1A	Poor	3437T5	1	4	1607.48	8.70164	166.382	1153.77	0.377681	0.378828	0.448904	1822.73	629.257	0.386918	0.328046	7.24055	68.3114	5682580	198622	668.959	1	0.104	5.66192e+06	2815000	2.01134	4.02268	0.940651	0.579802	0.881908	2.55457	1.39324	453.113	0.00601334	1.00304	0.847844	3	0	1	0
3437	EGFR+	1A	Poor	3437T5	1	5	1434.76	5.78491	55.4583	773.648	0.515175	0.342609	0.457287	1580.26	739.249	0.439969	0.396123	4.2289	32.8486	5999090	239493	806.612	1	0.104	5.97418e+06	2815000	2.12227	4.24453	0.916486	1.04261	0.907927	1.94083	1.85454	372.305	0.00526218	0.665034	0.900343	3	0	1	0
3437	EGFR+	1A	Poor	3437T5	1	6	1745.98	4.91749	117.937	1275.3	0.436834	0.365609	0.443961	2029.32	678.53	0.299067	0.583797	2.88872	60.3398	4335050	223879	754.023	1	0.104	4.31177e+06	2815000	1.53171	3.06342	0.89988	0.591253	0.860377	2.57318	1.36908	662.436	0.00406277	0.836952	1.95206	3	0	1	0
3437	EGFR+	1A	Poor	3437T5	1	7	1310.99	3.27198	122.701	689.174	0.333518	0.568162	0.463779	1409.74	684.581	0.406265	0.452029	1.99142	53.2239	4767700	213945	720.566	1	0.104	4.74545e+06	2815000	1.68577	3.37155	0.95006	1.04555	0.929952	1.91503	1.90226	418.129	0.00467902	1.70354	1.11265	3	0	1	0
3437	EGFR+	1A	Poor	3437T5	1	8	1476.39	4.18102	119.199	900.885	0.423653	0.403051	0.457223	1649.17	867.929	0.511319	0.312188	2.71082	48.9119	4888990	222175	748.285	1	0.104	4.86588e+06	2815000	1.72856	3.45711	1.15989	0.830611	0.895232	1.70105	1.63882	477.037	0.00462005	0.951371	0.610554	3	0	1	0
3437	EGFR+	1A	Poor	3437T5	1	9	1356.55	5.04911	101.604	819.905	0.461226	0.235984	0.467306	1500.81	676.838	0.519966	0.330212	3.33728	52.1696	4389300	202169	680.905	1	0.104	4.36827e+06	2815000	1.55178	3.10357	0.994027	0.830468	0.903879	2.00425	1.65452	483.575	0.00455801	0.511645	0.635065	3	0	1	0
3437	EGFR+	1A	Poor	3437T5	1	10	1429.99	3.46116	176.791	888.409	0.462832	0.390691	0.441542	1491.88	580.589	0.407051	0.458225	3.13915	101.215	3371770	179178	603.471	1	0.104	3.35314e+06	2815000	1.19117	2.38233	0.962083	0.679272	0.958515	2.463	1.60961	626.226	0.00394772	0.844131	1.12572	3	0	1	0
3437	EGFR+	1A	Poor	3437T5	1	11	1849.97	4.42451	116.481	855.356	0.391085	0.4862	0.37452	1714.87	1116.16	0.27816	0.614944	3.25099	29.5326	7482930	255200	859.514	1	0.104	7.45639e+06	2815000	2.64881	5.29761	1.29859	1.00486	1.07878	1.65744	2.16281	323.706	0.0061635	1.24321	2.21076	2	0	0	0
3437	EGFR+	1A	Poor	3437T5	1	12	1742.91	7.24626	160.545	796.063	0.548923	0.295882	0.407166	1777.63	1106.11	0.417174	0.413471	4.05462	59.2267	7761660	291439	981.567	1	0.104	7.73135e+06	2815000	2.74648	5.49297	1.12688	1.23303	0.980468	1.57571	2.18941	323.619	0.00559612	0.539023	0.991124	2	0	0	0
3437	EGFR+	1A	Poor	3437T5	1	13	2134.67	6.77373	183.249	1430.01	0.327106	0.538775	0.390146	2260.02	1013.35	0.323566	0.592984	4.75878	80.1129	6260400	246440	830.01	1	0.104	6.23477e+06	2815000	2.21484	4.42968	1.22089	0.580423	0.944536	2.10655	1.49277	510.2	0.0053369	1.6471	1.83265	3	0	0	0
3437	EGFR+	1A	Poor	3437T5	1	14	954.944	5.68114	93.5183	348.581	0.330071	0.492995	0.517755	1033.78	642.397	0.243858	0.340364	4.08367	36.6197	6355510	203444	685.199	1	0.104	6.33435e+06	2815000	2.25021	4.50043	0.937533	1.96568	0.92374	1.48653	2.73952	229.707	0.00656806	1.4936	1.39575	2	0	0	0
3437	EGFR+	1A	Poor	3437T5	1	15	1423.85	3.83285	120.826	655.486	0.333857	0.450147	0.421242	1381.23	852.571	0.452862	0.360675	3.25758	45.2276	5646610	215482	725.744	1	0.104	5.6242e+06	2815000	1.99794	3.99588	1.17475	1.10718	1.03086	1.67007	2.17221	345.664	0.00550591	1.34832	0.796435	2	0	1	0
3437	EGFR+	1A	Poor	3437T5	1	17	1825.47	5.67306	105.674	1179.51	0.307021	0.622001	0.420606	2000.55	671.157	0.260832	0.244746	3.59486	44.8497	5192320	243776	821.036	1	0.104	5.16697e+06	2815000	1.83551	3.67102	0.817451	0.69608	0.912484	2.71989	1.54765	544.957	0.00447121	2.02592	0.938328	3	0	1	0
3437	EGFR+	1A	Poor	3437T5	1	18	1016.53	2.20555	147.487	349.51	0.474885	0.351031	0.47964	1012.35	692.867	0.322391	0.449317	1.60613	38.7352	4137770	196805	662.84	1	0.104	4.1173e+06	2815000	1.46263	2.92526	1.0453	1.89648	1.00413	1.46714	2.90844	346.072	0.00441322	0.739192	1.3937	2	0	1	0
3437	EGFR+	1A	Poor	3437T5	1	19	1832	7.25655	187.062	1323.33	0.449285	0.383634	0.430207	2080.55	789.308	0.453709	0.34358	5.1339	58.2194	6086820	224827	757.218	1	0.104	6.06344e+06	2815000	2.15397	4.30795	1.04238	0.572206	0.880536	2.32102	1.38438	482.956	0.00568918	0.853877	0.75727	3	0	1	0
3437	EGFR+	1A	Poor	3437T5	1	20	1475.63	5.9496	131.267	735.179	0.480476	0.295701	0.422914	1465.95	722.69	0.431458	0.310697	4.01367	45.1168	4863880	216975	730.771	1	0.104	4.84131e+06	2815000	1.71983	3.43966	0.988942	0.994004	1.0066	2.04186	2.00717	426.191	0.00470689	0.615433	0.720109	3	0	1	0
3437	EGFR+	1A	Poor	3437T5	1	21	1312.91	5.87931	144.873	617.775	0.543631	0.317132	0.417427	1206.42	634.19	0.174275	0.24244	3.67606	53.8108	5173130	174776	588.645	1	0.104	5.15495e+06	2815000	1.83124	3.66249	1.07737	0.952847	1.08827	2.07022	2.12522	329.399	0.0062219	0.583359	1.39113	2	0	1	0
3437	EGFR+	1A	Poor	3437T5	1	22	1869.71	7.136	152.109	1368.81	0.494714	0.314777	0.430348	2146.18	787.593	0.67437	0.208709	4.16016	74.4921	5448240	230812	777.374	1	0.104	5.42424e+06	2815000	1.9269	3.85381	1.01315	0.567921	0.87118	2.37395	1.36594	556.898	0.00495747	0.636281	0.309487	3	0	1	0
3437	EGFR+	1A	Poor	3437T5	1	23	1032.63	4.32542	188.431	380.98	0.323988	0.583231	0.471224	1009.32	694.898	0.426027	0.417419	3.76128	65.2248	4611710	186562	628.34	1	0.104	4.59231e+06	2815000	1.63137	3.26274	1.10593	1.64927	1.02309	1.48602	2.71046	309.347	0.00519264	1.80016	0.979795	2	0	1	0
3437	EGFR+	1A	Poor	3437T5	1	24	1023.99	4.3192	139.142	524.907	0.409307	0.446335	0.527578	1180.72	601.461	0.424834	0.203802	4.61719	50.6411	5872990	194719	655.813	1	0.104	5.85274e+06	2815000	2.07913	4.15825	0.917123	1.24939	0.867259	1.7025	1.9508	283.946	0.00634061	1.09047	0.479721	2	0	1	0
3437	EGFR+	1A	Poor	3437T5	1	25	1861.36	4.02837	137.676	1112.85	0.263005	0.702261	0.395838	1880.6	927.651	0.331865	0.551532	2.8121	51.7904	5019170	227953	767.747	1	0.104	4.99546e+06	2815000	1.77459	3.54917	1.20828	0.689891	0.989769	2.00653	1.6726	529.87	0.00462284	2.67014	1.66192	3	0	1	0
3437	EGFR+	1A	Poor	3437T5	1	26	1454.9	5.48551	100.027	780.413	0.383023	0.450432	0.44628	1555.73	732.047	0.507141	0.344193	3.04246	37.8408	5567180	230201	775.317	1	0.104	5.54324e+06	2815000	1.96918	3.93836	0.944191	0.99347	0.935188	1.98744	1.86427	395.02	0.00507967	1.17599	0.678693	3	0	1	0
3437	EGFR+	1A	Poor	3437T5	1	27	1120.15	4.30257	148.677	436.163	0.270623	0.690146	0.437845	1021.33	696.85	0.388572	0.482325	3.11699	56.8067	4486410	173743	585.167	1	0.104	4.46834e+06	2815000	1.58733	3.17466	1.19086	1.34162	1.09676	1.60745	2.56819	321.713	0.00542523	2.55021	1.24128	2	0	1	0
3437	EGFR+	1A	Poor	3437T5	1	28	1115.22	4.51625	151.431	428.168	0.376258	0.511343	0.442045	1029.23	614.903	0.425252	0.359229	2.91127	30.288	4361260	178463	601.062	1	0.104	4.3427e+06	2815000	1.5427	3.0854	1.02303	1.4038	1.08355	1.81365	2.60463	333.581	0.00513325	1.35902	0.844744	2	0	1	0
3437	EGFR+	1A	Poor	3437T5	1	29	924.393	4.94574	155.147	246.327	0.506253	0.353847	0.463347	833.525	665.751	0.602764	0.26137	3.82206	57.6465	4681290	174346	587.198	1	0.104	4.66316e+06	2815000	1.65654	3.31308	1.13378	2.38382	1.10902	1.3885	3.75271	251.586	0.00564218	0.698953	0.433619	2	0	1	0
3437	EGFR+	1A	Poor	3437T5	1	30	994.476	2.4612	130.465	475.089	0.354055	0.522243	0.547084	1193.29	624.371	0.383287	0.279004	2.33442	54.6176	3653230	213243	718.201	1	0.104	3.63105e+06	2815000	1.28989	2.57979	0.869354	1.51172	0.83339	1.59276	2.09324	462.553	0.00359202	1.47503	0.727925	3	0	1	0
3437	EGFR+	1A	Poor	3437T5	1	31	1621.29	3.12676	98.5948	949.204	0.420323	0.437688	0.432287	1744.71	695.112	0.480871	0.23005	1.98348	32.4908	4024550	236195	795.506	1	0.104	3.99999e+06	2815000	1.42095	2.84191	0.873799	0.838077	0.92926	2.33242	1.70805	613.922	0.00357245	1.04131	0.478403	3	0	1	0
3437	EGFR+	1A	Poor	3437T5	1	33	1078.81	2.00053	53.0048	436.564	0.3959	0.442683	0.480413	1109.46	631.83	0.38112	0.379422	1.54909	17.7761	4815860	199791	672.896	1	0.104	4.79508e+06	2815000	1.7034	3.40681	0.938971	1.54135	0.972374	1.70744	2.47114	325.66	0.0050629	1.11817	0.995545	2	0	1	0
3437	EGFR+	1A	Poor	3437T5	1	35	1976.54	6.43619	119.476	1191.95	0.307487	0.520261	0.381764	1949.06	714.259	0.409924	0.423667	3.62918	55.1053	6369090	224796	757.114	1	0.104	6.34571e+06	2815000	2.25425	4.5085	0.943397	0.635192	1.0141	2.76726	1.65825	432.308	0.00595485	1.69198	1.03353	3	0	0	0
3437	EGFR+	1A	Poor	3437T5	1	36	1113.45	6.37321	162.085	463.609	0.524792	0.297647	0.498542	1229.8	689.349	0.47135	0.275404	4.96766	54.1424	6947800	227491	766.191	1	0.104	6.92414e+06	2815000	2.45973	4.91946	0.899709	1.65267	0.905391	1.61522	2.4017	249.987	0.00642067	0.567171	0.584288	2	0	0	0
3437	EGFR+	1A	Poor	3437T5	1	37	1610.3	7.13852	158.875	1241.55	0.431929	0.423157	0.480252	2022.27	655.713	0.562737	0.220346	4.97913	63.1624	6480360	231806	780.721	1	0.104	6.45625e+06	2815000	2.29352	4.58704	0.839881	0.628828	0.796283	2.4558	1.29701	440.866	0.00587538	0.979691	0.391561	3	0	0	0
3437	EGFR+	1A	Poor	3437T5	1	38	2637	4.71059	127.149	1397.86	0.437099	0.42422	0.306827	2164.11	908.852	0.492028	0.368628	3.30191	74.6186	5874860	227510	766.255	1	0.104	5.8512e+06	2815000	2.07858	4.15716	1.1861	0.548165	1.21851	2.90146	1.88646	520.574	0.00542529	0.970535	0.749201	3	0	1	0
3437	EGFR+	1A	Poor	3437T5	1	40	2001.21	5.67056	114.128	1517.83	0.532894	0.213983	0.43117	2383.33	1031.57	0.358785	0.361609	3.63419	39.5328	5724670	256977	865.498	1	0.104	5.69794e+06	2815000	2.02414	4.04827	1.19188	0.57022	0.83967	1.93997	1.31847	588.728	0.00467739	0.401549	1.00787	3	0	1	0
3437	EGFR+	1A	Poor	3437T5	1	41	1447.82	5.87752	144.769	967.133	0.289251	0.441904	0.499843	1830.61	751.943	0.455851	0.397811	3.62777	41.8998	5973220	256377	863.477	1	0.104	5.94656e+06	2815000	2.11245	4.22491	0.870832	0.892821	0.790895	1.92544	1.49702	433.29	0.0048929	1.52775	0.872678	3	0	1	0
3437	EGFR+	1A	Poor	3437T5	1	43	1171.2	5.68795	149.921	591.131	0.245721	0.730318	0.509551	1370.89	713.426	0.302802	0.629703	4.05653	42.519	5302400	231520	779.759	1	0.104	5.27832e+06	2815000	1.87507	3.75014	0.914931	1.3191	0.854336	1.64166	1.98129	365.557	0.00480936	2.97214	2.07959	3	0	1	0
3437	EGFR+	1A	Poor	3437T5	1	44	1571.56	5.83258	119.93	1056.45	0.364426	0.462843	0.439161	1704.92	633.891	0.470992	0.374352	3.28861	54.4003	4888610	192538	648.469	1	0.104	4.86859e+06	2815000	1.72952	3.45903	0.977519	0.613818	0.921779	2.47923	1.48758	492.889	0.00533415	1.27006	0.794816	3	0	1	0
3437	EGFR+	1A	Poor	3437T5	1	45	1349.97	4.19037	138.516	716.641	0.416854	0.429103	0.467073	1488.8	681.103	0.459107	0.377665	3.48641	58.2306	5991260	229263	772.159	1	0.104	5.96742e+06	2815000	2.11986	4.23973	0.882076	1.07747	0.90675	1.98204	1.88375	351.155	0.00549074	1.02938	0.822608	2	0	1	0
3437	EGFR+	1A	Poor	3437T5	1	46	1042.35	6.6183	79.2744	494.182	0.350351	0.550048	0.40611	818.955	467.681	0.313292	0.536804	5.42611	38.4647	3815150	96429	324.773	1	0.104	3.80512e+06	2815000	1.35173	2.70346	1.44002	0.657193	1.27278	2.22876	2.10924	302.928	0.00832416	1.56999	1.71343	2	0	1	0
3437	EGFR+	1A	Poor	3437T5	1	47	1443.59	6.75364	151.919	731.667	0.308624	0.35788	0.450433	1559.13	764.651	0.46174	0.329445	4.27597	43.2227	6702450	245684	827.463	1	0.104	6.6769e+06	2815000	2.3719	4.7438	0.924091	1.13093	0.925895	1.88791	1.97302	328.667	0.00573295	1.1596	0.713486	2	0	0	0
3437	EGFR+	1A	Poor	3437T5	1	48	1564.61	7.21146	114.846	1032.96	0.553649	0.280268	0.471308	1882.96	723.013	0.260841	0.343238	5.35111	31.6586	7164720	252376	850.001	1	0.104	7.13847e+06	2815000	2.53587	5.07174	0.850603	0.82288	0.830931	2.16401	1.51469	371.265	0.00596674	0.50622	1.31589	3	0	0	0
3437	EGFR+	1A	Poor	3437T5	1	49	1123.14	6.42189	145.515	311.758	0.375469	0.512664	0.43017	998.59	681.995	0.357727	0.528714	4.73832	44.4039	6312080	203929	686.832	1	0.104	6.29087e+06	2815000	2.23477	4.46954	0.992958	2.20309	1.12473	1.64684	3.6026	223.421	0.00650747	1.3654	1.47798	1	0	0	0
3437	EGFR+	1A	Poor	3437T5	1	50	2321.57	3.84792	146.541	2067.78	0.44455	0.372663	0.41733	2835.72	764.204	0.390915	0.355139	2.64938	50.109	4796130	228010	767.939	1	0.104	4.77242e+06	2815000	1.69535	3.3907	0.995136	0.371383	0.818688	3.03789	1.12273	836.322	0.00441533	0.838293	0.908481	3	0	1	0
3437	EGFR+	1A	Poor	3437T5	1	51	1264.43	3.19098	66.1502	630.501	0.385281	0.378585	0.464169	1337	607.653	0.292248	0.431097	1.75226	19.4859	4740720	209768	706.499	1	0.104	4.7189e+06	2815000	1.67634	3.35268	0.86009	1.12054	0.945722	2.08084	2.00544	398.785	0.00474549	0.98262	1.47511	3	0	1	0
3437	EGFR+	1A	Poor	3437T5	1	52	1139.61	2.8126	120.704	678.381	0.330871	0.506904	0.543146	1448.04	707.926	0.494029	0.297489	2.84201	46.4488	5210740	228521	769.659	1	0.104	5.18697e+06	2815000	1.84262	3.68524	0.919792	1.13455	0.787002	1.60979	1.6799	392.93	0.00478815	1.53203	0.602169	3	0	1	0
3437	EGFR+	1A	Poor	3437T5	1	53	1571.64	4.17621	91.2596	870.201	0.415922	0.409656	0.428188	1641.54	723.816	0.333427	0.383689	2.3205	52.7361	5079800	229020	771.339	1	0.104	5.05598e+06	2815000	1.79609	3.59217	0.938389	0.886392	0.957418	2.17133	1.80607	456.977	0.00465706	0.984935	1.15074	3	0	1	0
3437	EGFR+	1A	Poor	3437T5	1	55	1487.57	8.32701	86.233	991.661	0.490415	0.348754	0.478595	1786.25	705.051	0.442126	0.40691	4.47803	31.1137	7531240	235923	794.589	1	0.104	7.5067e+06	2815000	2.66668	5.33336	0.887315	0.801271	0.832789	2.10988	1.50008	334.92	0.0067121	0.711141	0.920348	2	0	0	0
3437	EGFR+	1A	Poor	3437T5	1	57	1127.2	2.98046	72.9149	616.851	0.408105	0.442232	0.515079	1315.5	665.044	0.574984	0.28376	1.68191	19.64	4759050	207437	698.649	1	0.104	4.73748e+06	2815000	1.68294	3.36588	0.9519	1.13261	0.856861	1.69493	1.82735	390.834	0.0048177	1.08362	0.493509	3	0	1	0
3437	EGFR+	1A	Poor	3437T5	1	58	1053.25	4.19911	78.4575	410.418	0.45478	0.35073	0.47344	1047.05	680.307	0.439045	0.422901	2.87592	42.3486	5125570	189024	636.632	1	0.104	5.10591e+06	2815000	1.81382	3.62765	1.0686	1.55118	1.00592	1.5482	2.56629	288.631	0.00569818	0.771208	0.963229	2	0	1	0
3437	EGFR+	1A	Poor	3437T5	1	59	1506.33	5.42466	155.202	994.397	0.659926	0.170952	0.475697	1803.63	745.899	0.599269	0.264481	3.38073	46.1561	5879380	240271	809.233	1	0.104	5.85439e+06	2815000	2.07971	4.15943	0.921736	0.813793	0.835166	2.01948	1.51482	433.625	0.00513996	0.259047	0.441339	3	0	1	0
3437	EGFR+	1A	Poor	3437T5	1	60	1122.32	2.59458	8.21909	492.065	0.574272	0.242335	0.447248	1057.47	598.76	0.576069	0.28545	2.96315	8.76921	4379460	167876	565.405	1	0.104	4.362e+06	2815000	1.54956	3.09911	1.05899	1.14905	1.06133	1.87441	2.28084	341.217	0.00548123	0.421986	0.495514	2	0	1	0
3437	EGFR+	1A	Poor	3437T5	1	61	1537.91	7.32558	162.873	893.495	0.390511	0.187594	0.463795	1791.27	754.378	0.439582	0.236335	4.5783	39.3568	6377340	266560	897.775	1	0.104	6.34962e+06	2815000	2.25564	4.51127	0.840275	1.00479	0.858558	2.03865	1.72123	397.065	0.00502495	0.480381	0.537636	3	0	0	0
3437	EGFR+	1A	Poor	3437T5	1	63	1551.55	5.55707	142.397	914.547	0.419674	0.448587	0.444788	1704.72	757.204	0.358645	0.383477	4.19998	47.8214	7229480	234612	790.173	1	0.104	7.20508e+06	2815000	2.55953	5.11906	0.958276	0.864005	0.910149	2.04905	1.69652	333.014	0.00647841	1.06889	1.06924	2	0	0	0
3437	EGFR+	1A	Poor	3437T5	1	64	1889.38	3.12323	99.316	1794.63	0.363932	0.528699	0.482485	2588.09	712.264	0.357364	0.384542	1.89854	30.3753	5796940	235588	793.462	1	0.104	5.77244e+06	2815000	2.0506	4.1012	0.897666	0.442132	0.730029	2.65264	1.0528	631.057	0.00516874	1.45274	1.07605	3	0	1	0
3437	EGFR+	1A	Poor	3437T5	1	65	1058.85	4.6329	86.2305	501.952	0.388206	0.438681	0.465218	1028.05	584.895	0.57568	0.284568	3.46493	32.2373	4600620	156205	526.098	1	0.104	4.58437e+06	2815000	1.62855	3.2571	1.11176	1.0481	1.02996	1.81032	2.10946	315.633	0.00619106	1.13002	0.494316	2	0	1	0
3437	EGFR+	1A	Poor	3437T5	1	66	1475.34	8.96648	115.246	996.097	0.397046	0.452775	0.476994	1755.42	687.135	0.388987	0.369333	5.78761	40.4672	6443190	225452	759.323	1	0.104	6.41974e+06	2815000	2.28055	4.5611	0.904931	0.762298	0.840448	2.14709	1.48112	384.868	0.00600679	1.14036	0.949474	3	0	0	0
3437	EGFR+	1A	Poor	3437T5	1	67	1569.24	6.63658	140.128	1144.67	0.296186	0.238566	0.48091	1949.41	664.404	0.23786	0.161631	4.20172	42.8754	6636560	238936	804.736	1	0.104	6.61171e+06	2815000	2.34874	4.69749	0.825617	0.703026	0.804982	2.36188	1.37091	414.99	0.0058373	0.80546	0.679522	3	0	0	0
3437	EGFR+	1A	Poor	3437T5	1	68	989.841	3.5766	69.7024	218.594	0.287481	0.638476	0.413166	777.695	607.976	0.372171	0.514279	2.85644	28.7435	5682080	166004	559.101	1	0.104	5.66482e+06	2815000	2.01237	4.02474	1.08742	2.55771	1.27279	1.62809	4.52822	193.229	0.00719858	2.22093	1.38184	1	0	1	0
3437	EGFR+	1A	Poor	3437T5	1	69	1099.83	4.57856	35.6325	421.425	0.427297	0.439309	0.443067	1011.51	632.667	0.533986	0.318829	3.30656	6.82252	4706200	175203	590.085	1	0.104	4.68798e+06	2815000	1.66536	3.33071	1.07216	1.40021	1.08732	1.7384	2.60979	303.692	0.00564446	1.02811	0.597074	2	0	1	0
3437	EGFR+	1A	Poor	3437T5	1	70	1360.86	4.49351	125.123	858.947	0.596419	0.27091	0.466212	1502.7	634.662	0.543385	0.300193	3.47947	49.7986	5819940	191138	643.753	1	0.104	5.80006e+06	2815000	2.06041	4.12083	0.985878	0.749468	0.90561	2.14423	1.58434	364.66	0.00640125	0.454228	0.55245	3	0	1	0
3437	EGFR+	1A	Poor	3437T5	1	71	1394.57	6.02634	140.886	1065.16	0.329742	0.578366	0.510451	1785.94	665.532	0.473149	0.350501	3.58175	52.6935	5754130	214009	720.782	1	0.104	5.73187e+06	2815000	2.03619	4.07238	0.923347	0.67669	0.78086	2.09542	1.30926	438.55	0.00564995	1.754	0.740784	3	0	1	0
3437	EGFR+	1A	Poor	3437T5	1	72	1354.85	2.82944	56.9093	758.755	0.356057	0.541855	0.463507	1479.78	727.876	0.38275	0.496815	1.82628	13.6152	5567360	214081	721.025	1	0.104	5.5451e+06	2815000	1.96984	3.93968	1.0095	0.950274	0.915575	1.86137	1.78562	375.609	0.005464	1.52182	1.29801	3	0	1	0
3437	EGFR+	1A	Poor	3437T5	1	73	1175.18	2.84697	40.2865	586.888	0.578592	0.264388	0.4711	1224.9	592.599	0.560128	0.202499	2.00867	9.17513	5433190	189433	638.012	1	0.104	5.41349e+06	2815000	1.92309	3.84617	0.928821	1.08711	0.959409	1.98309	2.00239	318.472	0.00602837	0.456951	0.361523	2	0	1	0
3437	EGFR+	1A	Poor	3437T5	1	76	1758.47	5.91207	112.663	1436.16	0.607644	0.241587	0.472621	2252.91	922.349	0.3898	0.36519	3.78084	41.1354	7476220	242504	816.752	1	0.104	7.451e+06	2815000	2.64689	5.29378	1.12929	0.568706	0.780533	1.90651	1.22443	425.577	0.00648151	0.39758	0.936865	3	0	0	0
3437	EGFR+	1A	Poor	3437T5	1	77	1482.02	4.46049	114.872	900.081	0.649394	0.225019	0.445423	1594.83	693.962	0.595632	0.240484	3.25869	32.9713	6284400	206279	694.749	1	0.104	6.26295e+06	2815000	2.22485	4.4497	0.998867	0.771874	0.929265	2.13559	1.64654	358.413	0.00640475	0.346506	0.403746	3	0	0	0
3437	EGFR+	1A	Poor	3437T5	1	78	1521.7	3.76904	96.1894	1057.69	0.443669	0.25915	0.464119	1764.87	659.87	0.41384	0.426911	2.23333	33.3705	4967160	209969	707.177	1	0.104	4.94532e+06	2815000	1.75678	3.51355	0.933104	0.668603	0.862216	2.30606	1.4387	502.304	0.00496842	0.584107	1.03158	3	0	1	0
3437	EGFR+	1A	Poor	3437T5	1	79	1172.25	6.4956	160.529	513.648	0.45186	0.411338	0.491972	1302.32	734.112	0.508374	0.349416	4.69821	50.7133	6219850	234166	788.672	1	0.104	6.1955e+06	2815000	2.20089	4.40177	0.93082	1.53543	0.900124	1.59683	2.2822	295.863	0.00558125	0.910322	0.687321	2	0	0	0
3437	EGFR+	1A	Poor	3437T5	1	80	1360.29	5.60365	120.002	679.961	0.335872	0.520681	0.44804	1414.8	789.639	0.338815	0.38989	3.27155	37.321	7510200	218183	734.839	1	0.104	7.48751e+06	2815000	2.65986	5.31972	1.07457	1.08071	0.961472	1.72267	2.00054	265.954	0.0072393	1.55024	1.15075	2	0	0	0
3437	EGFR+	1A	Poor	3437T5	1	81	1627.37	3.33131	60.8732	1038.53	0.486112	0.367199	0.41792	1667.79	650.641	0.379762	0.506381	2.87821	8.26975	5105280	186834	629.258	1	0.104	5.08585e+06	2815000	1.8067	3.61339	1.03398	0.605911	0.975764	2.50118	1.56699	461.558	0.00574231	0.755379	1.33342	3	0	1	0
3437	EGFR+	1A	Poor	3437T5	1	82	1505.31	4.86386	147.098	691.653	0.34833	0.416545	0.422047	1505.75	826.292	0.338292	0.386725	3.60473	46.769	7170510	241715	814.097	1	0.104	7.14537e+06	2815000	2.53832	5.07664	1.01498	1.17703	0.999708	1.82177	2.17639	296.604	0.00623592	1.19583	1.14317	2	0	0	0
3437	EGFR+	1A	Poor	3437T5	1	83	1476.92	5.74881	129.454	1217.76	0.540787	0.28792	0.515822	1977.24	665.817	0.453928	0.18942	4.50028	50.9934	6996020	225499	759.482	1	0.104	6.97257e+06	2815000	2.47693	4.95387	0.876673	0.623672	0.74696	2.21821	1.21282	399.131	0.00652269	0.532409	0.417291	3	0	0	0
3437	EGFR+	1A	Poor	3437T5	1	84	1225.53	3.3847	61.9441	684.551	0.252322	0.142501	0.480426	1343.38	652.672	0.436711	0.314663	2.23574	18.2839	4431900	195614	658.829	1	0.104	4.41156e+06	2815000	1.56716	3.13432	0.990655	0.962425	0.912274	1.87771	1.79027	428.603	0.00475741	0.564759	0.720529	3	0	1	0
3437	EGFR+	1A	Poor	3437T5	1	86	1578.37	4.54562	95.8909	1179.39	0.184264	0.302962	0.479385	1957.1	668.66	0.306818	0.53211	2.77866	23.0333	6800580	230910	777.705	1	0.104	6.77657e+06	2815000	2.40731	4.81461	0.859786	0.65941	0.806484	2.3605	1.33829	406.492	0.00619079	1.64417	1.73429	3	0	0	0
3437	EGFR+	1A	Poor	3437T5	1	87	1230.74	4.70265	128.206	628.268	0.368506	0.520025	0.463046	1279.25	662.898	0.484935	0.35218	3.45636	32.3581	6837160	193284	650.982	1	0.104	6.81706e+06	2815000	2.42169	4.84338	1.0183	1.03615	0.962079	1.85661	1.95894	264.123	0.00744011	1.41117	0.726242	2	0	0	0
3437	EGFR+	1A	Poor	3437T5	1	88	1490.36	4.40295	55.2998	976.854	0.431566	0.394593	0.456787	1670.25	620.3	0.523025	0.264852	2.64981	11.0449	5156120	205878	693.396	1	0.104	5.13471e+06	2815000	1.82405	3.64811	0.894583	0.709826	0.892298	2.40264	1.52567	457.84	0.00526122	0.914328	0.506385	3	0	1	0
3437	EGFR+	1A	Poor	3437T5	1	89	1777.98	6.65031	154.05	1277.18	0.394259	0.478975	0.458888	2191.41	743.815	0.471993	0.243408	3.58183	33.4335	6050280	271446	914.231	1	0.104	6.02205e+06	2815000	2.13927	4.27854	0.813596	0.715821	0.811341	2.39035	1.39211	512.186	0.00467994	1.21487	0.515703	3	0	1	0
3437	EGFR+	1A	Poor	3437T5	1	90	1542.57	2.94033	52.1861	843.42	0.573884	0.2743	0.422622	1565.19	706.47	0.523127	0.335876	2.43291	15.8117	5202120	214302	721.77	1	0.104	5.17983e+06	2815000	1.84008	3.68017	0.978802	0.855766	0.985548	2.18349	1.82895	425.304	0.00509881	0.477971	0.642054	3	0	1	0
3437	EGFR+	1A	Poor	3437T5	1	91	1499.56	4.75657	123.982	890.85	0.436265	0.431238	0.450806	1652.74	714.047	0.380096	0.49992	3.27743	18.6902	6002650	226214	761.89	1	0.104	5.97912e+06	2815000	2.12402	4.24805	0.937205	0.855239	0.907318	2.10009	1.68329	389.059	0.00557567	0.988477	1.31525	3	0	1	0
3437	EGFR+	1A	Poor	3437T5	1	92	1200.83	3.09887	62.6	628.941	0.215603	0.46666	0.462107	1229.17	597.472	0.484792	0.31188	2.3456	19.0271	4670760	178215	600.229	1	0.104	4.65223e+06	2815000	1.65266	3.30531	0.995407	0.954349	0.976944	2.00985	1.90929	371.877	0.00550675	2.16444	0.643327	3	0	1	0
3437	EGFR+	1A	Poor	3437T5	1	93	1385.97	4.38476	133.297	729.767	0.46058	0.397243	0.445634	1443.36	659.44	0.385009	0.484369	3.26573	37.1582	6041550	211874	713.593	1	0.104	6.01952e+06	2815000	2.13837	4.27674	0.924112	0.977837	0.960239	2.10174	1.8992	337.491	0.00599325	0.862484	1.25807	2	0	1	0
3437	EGFR+	1A	Poor	3437T5	1	94	1216.6	3.14351	75.1959	635.373	0.393977	0.445085	0.475018	1306.35	625.138	0.4627	0.281084	2.68477	19.624	4573270	199221	670.977	1	0.104	4.55255e+06	2815000	1.61725	3.23449	0.931683	1.05604	0.931297	1.94613	1.91478	403.881	0.00482057	1.12972	0.607486	3	0	1	0
3437	EGFR+	1A	Poor	3437T5	1	95	1442.68	4.7516	101.095	875.269	0.374102	0.470314	0.472217	1672.03	682.258	0.378102	0.326382	2.85962	22.4567	6336530	236568	796.761	1	0.104	6.31193e+06	2815000	2.24225	4.4845	0.856289	0.910304	0.862831	2.11457	1.64827	372.847	0.00562841	1.25718	0.863212	3	0	0	0
3437	EGFR+	1A	Poor	3437T5	1	96	1720.52	3.9437	82.2283	1155.86	0.503511	0.244352	0.433158	1913.09	799.335	0.345691	0.223414	3.03626	27.5651	6178300	224829	757.225	1	0.104	6.15492e+06	2815000	2.18647	4.37294	1.05561	0.655115	0.899341	2.15244	1.48851	437.483	0.00577496	0.485296	0.646282	3	0	1	0
3437	EGFR+	1A	Poor	3437T5	1	97	1237.75	4.36549	100.687	730.15	0.358341	0.491797	0.507786	1481.64	645.519	0.533798	0.254635	3.04343	23.8675	6288410	223126	751.49	1	0.104	6.2652e+06	2815000	2.22565	4.4513	0.858985	1.02923	0.835392	1.91745	1.6952	332.856	0.0059233	1.37243	0.477025	2	0	0	0
3437	EGFR+	1A	Poor	3437T5	1	98	1302.45	7.28515	144.305	659.685	0.271533	0.633932	0.445616	1314.78	645.85	0.308631	0.616	5.52468	52.0331	5611990	194506	655.095	1	0.104	5.59176e+06	2815000	1.98642	3.97283	0.985888	0.993042	0.990622	2.01664	1.97435	330.943	0.00606451	2.33464	1.99591	2	0	1	0
3437	EGFR+	1A	Poor	3437T5	1	99	1751.78	5.75352	114.268	1292.24	0.670835	0.214311	0.446762	2058.77	667.939	0.613876	0.25138	4.46957	34.993	6684180	227593	766.532	1	0.104	6.66051e+06	2815000	2.36608	4.73216	0.871378	0.593182	0.850887	2.62266	1.35562	435.06	0.00617346	0.319469	0.409496	3	0	0	0
3437	EGFR+	1A	Poor	3437T5	1	100	1645.21	6.26551	127.587	1009.32	0.635059	0.215896	0.423103	1726.94	708.357	0.434337	0.43004	3.79794	33.0827	6220920	213071	717.624	1	0.104	6.19876e+06	2815000	2.20205	4.40409	0.987087	0.711	0.952674	2.32257	1.63002	392.122	0.00613705	0.339962	0.990107	3	0	0	0
3437	EGFR+	1A	Poor	3437T5	1	101	1906.78	5.41598	152.872	1891.41	0.441869	0.419311	0.484928	2643.88	719.306	0.584021	0.278367	2.94362	48.25	5621780	223417	752.468	1	0.104	5.59854e+06	2815000	1.98883	3.97765	0.955929	0.397834	0.721205	2.65086	1.00813	664.684	0.00528614	0.948949	0.476639	3	0	1	0
3437	EGFR+	1A	Poor	3437T5	1	102	1090.34	5.82369	90.8767	738.644	0.333244	0.412975	0.543291	1355.7	547.405	0.216281	0.395856	3.11929	23.5266	5688350	183211	617.056	1	0.104	5.6693e+06	2815000	2.01396	4.02792	0.887124	0.83539	0.804263	1.99183	1.47614	336.576	0.00652764	1.23926	1.83029	2	0	1	0
3437	EGFR+	1A	Poor	3437T5	1	104	874.879	7.40768	96.6805	247.771	0.367451	0.511682	0.454235	744.932	628.879	0.344028	0.551987	4.95267	39.3122	6362070	147613	497.161	1	0.104	6.34672e+06	2815000	2.25461	4.50921	1.26494	2.00653	1.17444	1.39117	3.531	165.202	0.00906993	1.39252	1.60448	1	0	0	0
3437	EGFR+	1A	Poor	3437T5	1	105	1098.09	5.87041	128.154	640.442	0.404281	0.311348	0.525197	1302.31	665.033	0.353565	0.349683	3.9089	34.5757	5938400	196517	661.868	1	0.104	5.91796e+06	2815000	2.1023	4.20459	1.00478	1.03346	0.843186	1.65118	1.71458	309.735	0.00635261	0.770128	0.98902	2	0	1	0
3437	EGFR+	1A	Poor	3437T5	1	107	1625.33	6.77303	160.417	1560.9	0.301772	0.609172	0.502957	2197.77	575.14	0.337985	0.306589	3.12483	61.0996	5622620	189093	636.865	1	0.104	5.60295e+06	2815000	1.99039	3.98078	0.90308	0.40801	0.739536	2.82597	1.04127	552.095	0.00625059	2.01865	0.907108	3	0	1	0
3437	EGFR+	1A	Poor	3437T5	1	108	1593.89	4.76674	156.383	1458.13	0.207253	0.170908	0.514896	2210.74	638.484	0.46441	0.325746	2.61255	55.7737	6400130	223460	752.613	1	0.104	6.37689e+06	2815000	2.26533	4.53065	0.848356	0.516151	0.720976	2.49637	1.09311	487.952	0.00601989	0.824635	0.701419	3	0	0	0
3437	EGFR+	1A	Poor	3437T5	1	109	1050.12	6.54466	158.557	460.524	0.332118	0.408312	0.502761	1140.71	633.561	0.420299	0.279668	4.72547	68.9666	5879170	201955	680.186	1	0.104	5.85817e+06	2815000	2.08105	4.16211	0.931453	1.47698	0.920585	1.65749	2.28027	274.07	0.00611907	1.22942	0.665402	2	0	1	0
3437	EGFR+	1A	Poor	3437T5	1	110	2174.49	6.77537	167.658	2396.14	0.325793	0.587765	0.489804	3268.46	845.627	0.251763	0.226819	4.75912	62.5654	5955660	259001	872.316	1	0.104	5.92872e+06	2815000	2.10612	4.21224	0.969404	0.36405	0.665295	2.57145	0.907496	775.944	0.0048288	1.80411	0.900923	3	0	1	0
3437	EGFR+	1A	Poor	3437T5	1	111	1443.92	6.14887	69.9147	910.921	0.395122	0.359658	0.43759	1493.44	586.285	0.230491	0.236259	3.24949	17.8114	5607110	172957	582.519	1	0.104	5.58912e+06	2815000	1.98548	3.97096	1.00647	0.639484	0.966842	2.46283	1.58512	376.091	0.00681687	0.910245	1.02502	3	0	1	0
3437	EGFR+	1A	Poor	3437T5	1	112	897.142	5.85645	134.607	404.369	0.295893	0.341362	0.509154	917.992	525.705	0.387976	0.349041	3.92958	34.5343	5927650	152501	513.623	1	0.104	5.91179e+06	2815000	2.1001	4.20021	1.02352	1.27018	0.977287	1.70655	2.21862	218.559	0.0081776	1.15367	0.899646	1	0	1	0
3437	EGFR+	1A	Poor	3437T5	1	113	885.135	5.53629	130.26	311.869	0.363823	0.235754	0.48566	838.082	525.585	0.199013	0.223998	4.85987	57.6524	5614060	156239	526.213	1	0.104	5.59781e+06	2815000	1.98857	3.97713	0.998807	1.68729	1.05614	1.68409	2.83816	210.725	0.00755802	0.647991	1.12554	1	0	1	0
3437	EGFR+	1A	Poor	3437T5	1	114	1011.83	5.33313	130.24	537.555	0.306159	0.342339	0.517859	1127.86	570.439	0.445518	0.357284	3.00238	57.5684	5843230	175269	590.305	1	0.104	5.825e+06	2815000	2.06927	4.13854	0.966346	1.09813	0.897124	1.77377	1.88228	272.526	0.00701086	1.11817	0.801952	2	0	1	0
3437	EGFR+	1A	Poor	3437T5	1	116	1162.75	6.12176	113.969	527.294	0.526233	0.280043	0.419601	1013.35	562.217	0.496875	0.312376	3.2759	33.0219	5574950	144316	486.056	1	0.104	5.55994e+06	2815000	1.97511	3.95022	1.15669	0.921793	1.14743	2.06815	2.20513	256.53	0.0081271	0.532165	0.628681	2	0	1	0
3437	EGFR+	1A	Poor	3437T5	1	117	1743.65	5.81287	166.815	1372.62	0.339882	0.310235	0.46738	2187.61	749.327	0.231345	0.325588	3.90991	50.7181	7282750	241980	814.988	1	0.104	7.25758e+06	2815000	2.57818	5.15637	0.919433	0.593745	0.797057	2.32695	1.27031	424.254	0.00632692	0.912773	1.40737	3	0	0	0
3437	EGFR+	1A	Poor	3437T5	1	118	1263.34	10.9504	166.507	814.545	0.469935	0.350206	0.512537	1549.33	687.197	0.5152	0.284011	6.74419	43.4689	5605850	218167	734.785	1	0.104	5.58316e+06	2815000	1.98336	3.96672	0.935235	0.90208	0.815411	1.8384	1.55098	390.582	0.00539848	0.745222	0.551264	3	0	1	0
3437	EGFR+	1A	Poor	3437T5	1	120	1045.36	9.25457	140.178	566.998	0.351018	0.536644	0.474303	1038.15	556.589	0.677577	0.190925	5.58331	64.2961	5590320	139891	471.152	1	0.104	5.57577e+06	2815000	1.98074	3.96147	1.18134	0.830959	1.00695	1.87815	1.84367	262.062	0.00840805	1.52882	0.281776	2	0	1	0
3437	EGFR+	1A	Poor	3437T5	1	121	1009.16	7.09679	121.59	539.495	0.710388	0.186774	0.488369	1028.81	576.306	0.709698	0.18429	3.11312	40.2064	5822820	145284	489.315	1	0.104	5.80771e+06	2815000	2.06313	4.12626	1.17778	0.906987	0.9809	1.75108	1.87056	249.332	0.00843273	0.262918	0.259674	2	0	1	0
3437	EGFR+	1A	Poor	3437T5	1	124	1414.75	4.36462	157.199	873.7	0.377282	0.486783	0.526917	1913.85	1009.55	0.455129	0.408802	2.98034	70.7501	10403400	308833	1040.15	1	0.104	1.03713e+07	2815000	3.68429	7.36858	0.970581	1.19051	0.739217	1.40137	1.61926	259.731	0.00708415	1.29024	0.898211	2	0	0	0
4837	EGFR+	1B	Moderate	4837T1	1	45	3650.39	2.7041	54.5155	4200.13	0.364887	0.517919	0.412651	5497.4	1177.23	0.818172	0.120913	56.2754	9.46581	7938980	385175	1297.27	1	0.001	7.93859e+06	2078900	3.81865	7.6373	0.907467	0.308864	0.664021	3.10083	0.869114	719.809	0.00588721	1.4194	0.147784	3	0	0	0
4837	EGFR+	1B	Moderate	4837T1	1	46	667.236	5.72944	64.6942	206.312	0.620749	0.20959	0.500513	573.872	421.239	0.545685	0.285035	25.308	26.666	4430080	109133	367.56	1	0.001	4.42997e+06	2078900	2.13092	4.26184	1.14604	1.78157	1.16269	1.58398	3.23411	134.654	0.011595	0.33764	0.522343	1	1	1	1
4837	EGFR+	1B	Moderate	4837T1	1	47	1363.36	2.30873	79.6202	788.781	0.537798	0.319352	0.394919	1174.77	517.575	0.637789	0.236343	31.0782	28.5525	4307930	114605	385.989	1	0.001	4.30782e+06	2078900	2.07216	4.14432	1.34091	0.489349	1.16053	2.63413	1.72844	283.465	0.0107369	0.593814	0.370566	2	0	1	0
4837	EGFR+	1B	Moderate	4837T1	1	48	1515.39	2.39199	62.281	876.137	0.312438	0.602743	0.398619	1396.04	747.508	0.274867	0.569384	14.2548	17.4948	4108130	154365	519.903	1	0.001	4.10798e+06	2078900	1.97603	3.95207	1.43778	0.593404	1.08549	2.02726	1.72963	353.243	0.00760155	1.92916	2.07149	2	0	1	0
4837	EGFR+	1B	Moderate	4837T1	1	49	1396.38	6.06552	69.2887	894.849	0.421069	0.436023	0.425933	1363.93	511.439	0.364549	0.525453	46.4881	35.2192	5369230	139276	469.081	1	0.001	5.36909e+06	2078900	2.58266	5.16532	1.0903	0.524201	1.02379	2.7303	1.56046	264.055	0.0110116	1.03551	1.44138	2	0	0	0
4837	EGFR+	1B	Moderate	4837T1	1	50	1908.08	1.84055	69.4431	1309.4	0.27188	0.584717	0.371573	1775.15	714.324	0.348494	0.540919	17.7445	24.1644	4553940	138287	465.752	1	0.001	4.5538e+06	2078900	2.19049	4.38097	1.5337	0.355699	1.07488	2.67117	1.45722	405.195	0.00940623	2.15064	1.55216	3	0	1	0
4837	EGFR+	1B	Moderate	4837T1	1	51	1092.85	3.94894	46.8015	619.623	0.378689	0.499511	0.48022	1130.51	577.216	0.493863	0.366701	19.6197	19.3493	5414700	151689	510.887	1	0.001	5.41455e+06	2078900	2.60453	5.20905	1.12983	0.824513	0.966688	1.89331	1.76373	217.028	0.0101961	1.31905	0.742516	1	0	0	0
4837	EGFR+	1B	Moderate	4837T1	1	52	691.254	6.37647	49.1897	141.317	0.344063	0.545248	0.450663	517.02	485.94	0.337879	0.568036	12.9348	18.1902	2788560	111551	375.703	1	0.001	2.78845e+06	2078900	1.34131	2.68262	1.29342	2.65858	1.337	1.42251	4.89151	192.73	0.00714027	1.58473	1.68118	1	1	1	1
4837	EGFR+	1B	Moderate	4837T1	1	53	1714.57	1.90523	32.9009	1165.33	0.476885	0.383505	0.393423	1647.39	491.728	0.413603	0.439506	10.501	9.11144	3841620	143129	482.057	1	0.001	3.84148e+06	2078900	1.84784	3.69568	1.02006	0.413665	1.04078	3.48683	1.47131	445.761	0.00766648	0.804188	1.06263	3	0	1	0
4837	EGFR+	1B	Moderate	4837T1	1	54	1689.57	10.3549	81.1232	1274.61	0.280776	0.56975	0.506904	2356.82	976.88	0.315391	0.574497	45.6732	22.4059	9725490	321321	1082.21	1	0.001	9.72517e+06	2078900	4.67804	9.35607	0.902671	0.849052	0.716885	1.72956	1.32556	251.903	0.00864534	2.0292	1.82154	2	0	0	0
4837	EGFR+	1B	Moderate	4837T1	1	55	1347.36	1.25861	18.3343	780.339	0.360626	0.530056	0.374065	1063.95	362.924	0.284335	0.639127	13.2794	6.9222	2951260	84207.5	283.611	1	0.001	2.95118e+06	2078900	1.41959	2.83917	1.27965	0.363446	1.26638	3.71251	1.72663	374.74	0.0100108	1.46982	2.2478	3	0	1	0
4837	EGFR+	1B	Moderate	4837T1	1	56	1897.99	3.0883	124.478	2284.66	0.385544	0.435358	0.52344	2944.52	671.839	0.405683	0.445284	47.2766	41.2589	3386530	195920	659.86	1	0.001	3.38633e+06	2078900	1.62891	3.25781	1.01815	0.288822	0.644584	2.82507	0.830754	903.833	0.00493713	1.1292	1.09762	3	0	1	0
4837	EGFR+	1B	Moderate	4837T1	1	57	584.551	4.8995	99.7401	216.159	0.305517	0.622142	0.530283	513.179	348.367	0.368764	0.515911	32.2233	70.1849	2152450	88188.8	297.02	1	0.001	2.15236e+06	2078900	1.03534	2.07067	1.17287	1.37408	1.13908	1.67797	2.70426	247.832	0.0069715	2.03636	1.39903	2	1	1	1
4837	EGFR+	1B	Moderate	4837T1	1	58	1613.59	7.99654	67.8977	1251.94	0.328913	0.583348	0.517407	2268.36	833.335	0.345232	0.54909	78.1743	17.9198	11433500	301787	1016.42	1	0.001	1.14332e+07	2078900	5.49964	10.9993	0.819873	0.811876	0.711347	1.9363	1.28887	206.228	0.0108216	1.77356	1.5905	1	0	0	0
4837	EGFR+	1B	Moderate	4837T1	1	59	2514.94	8.83532	79.5394	2695.01	0.45668	0.402131	0.483738	3990.08	995.814	0.382643	0.501198	121.505	23.2935	13653000	384522	1295.07	1	0.001	1.36526e+07	2078900	6.56723	13.1345	0.768927	0.480544	0.630298	2.52551	0.933184	303.787	0.0101419	0.880553	1.30983	2	0	0	0
4837	EGFR+	1B	Moderate	4837T1	1	60	1280.5	2.09295	41.8776	935.497	0.248209	0.734683	0.492223	1487.95	563.686	0.377896	0.499998	22.8369	7.9349	4306320	164030	552.453	1	0.001	4.30616e+06	2078900	2.07136	4.14273	1.02033	0.590545	0.86058	2.27165	1.36879	359.172	0.00749878	2.95994	1.32311	3	0	1	0
4837	EGFR+	1B	Moderate	4837T1	1	61	1826.41	3.14112	117.079	1374.27	0.477023	0.371091	0.44651	2189.88	920.9	0.415239	0.443759	19.3917	22.8351	3535330	242163	815.606	1	0.001	3.53509e+06	2078900	1.70046	3.40092	1.1291	0.593481	0.834023	1.98329	1.329	643.908	0.00416981	0.777931	1.06868	3	0	1	0
4837	EGFR+	1B	Moderate	4837T1	1	62	2437.99	1.70141	54.4501	1695.35	0.322361	0.390938	0.391862	2776.65	1077.44	0.357555	0.507764	12.0729	13.0611	9304640	321051	1081.3	1	0.001	9.30432e+06	2078900	4.4756	8.95119	0.99643	0.637803	0.878033	2.26276	1.43805	310.199	0.00827818	1.21273	1.4201	2	0	0	0
4837	EGFR+	1B	Moderate	4837T1	1	63	2032.78	3.10463	102.465	1637.44	0.363762	0.522498	0.385458	2062.41	450.119	0.488176	0.355453	47.5383	28.9199	4701680	126178	424.969	1	0.001	4.70155e+06	2078900	2.26156	4.52312	1.05918	0.259532	0.985633	4.51609	1.24144	455.971	0.0106434	1.43637	0.728125	3	0	0	0
4837	EGFR+	1B	Moderate	4837T1	1	64	636.89	4.08229	52.9477	167.706	0.488351	0.369877	0.464931	479.13	424.859	0.654966	0.224135	20.6404	21.2336	2417080	92465.6	311.424	1	0.001	2.41699e+06	2078900	1.16263	2.32526	1.36425	1.85696	1.32926	1.49906	3.79766	206.055	0.00746653	0.7574	0.342209	1	1	1	1
4837	EGFR+	1B	Moderate	4837T1	1	65	1534.07	3.78927	68.9111	928.472	0.685247	0.198892	0.435102	1621.54	887.771	0.345154	0.533566	33.4967	29.2043	6299310	205780	693.068	1	0.001	6.2991e+06	2078900	3.03002	6.06004	1.28093	0.746461	0.946057	1.728	1.65225	267.579	0.00874378	0.290249	1.54588	2	0	0	0
4837	EGFR+	1B	Moderate	4837T1	1	66	1455.04	4.08436	49.3661	836.337	0.522891	0.285412	0.401362	1327.06	692.293	0.649565	0.219659	17.8335	14.3454	3250360	145702	490.723	1	0.001	3.25021e+06	2078900	1.56343	3.12686	1.41076	0.586753	1.09644	2.10177	1.73978	424.407	0.00637194	0.545835	0.338163	3	0	1	0
4837	EGFR+	1B	Moderate	4837T1	1	67	2348.43	6.01182	70.2274	1932.26	0.547671	0.259766	0.458238	3319.53	1044.53	0.342769	0.512577	62.3011	16.5807	16187700	411897	1387.27	1	0.001	1.61873e+07	2078900	7.78647	15.5729	0.752939	0.717952	0.707459	2.24831	1.21538	213.16	0.0112256	0.47431	1.4954	1	0	0	0
4837	EGFR+	1B	Moderate	4837T1	1	68	2142.03	11.3224	115.814	2335.95	0.280997	0.654889	0.532542	3622.78	993.011	0.257803	0.710178	72.2656	18.1847	9478580	382075	1286.83	1	0.001	9.4782e+06	2078900	4.55924	9.11847	0.771672	0.550881	0.591267	2.15711	0.916985	397.301	0.007086	2.33059	2.75473	3	0	0	0
4837	EGFR+	1B	Moderate	4837T1	1	69	1050.4	6.37913	66.7438	570.211	0.432776	0.434553	0.504474	1147.01	560.337	0.496561	0.273113	46.0823	17.4324	4971040	171259	576.799	1	0.001	4.97087e+06	2078900	2.39111	4.78221	0.97146	1.01155	0.915772	1.87459	1.84213	239.849	0.00829095	1.00411	0.550009	2	0	0	0
4837	EGFR+	1B	Moderate	4837T1	1	70	1581.41	1.2212	79.8523	1023.2	0.529935	0.239302	0.398964	1490.18	529.6	0.409811	0.456943	9.51618	20.2855	2548460	138652	466.981	1	0.001	2.54832e+06	2078900	1.2258	2.45161	1.13409	0.456393	1.06122	2.98605	1.54555	607.838	0.0052499	0.451569	1.11501	3	0	1	0
4837	EGFR+	1B	Moderate	4837T1	1	71	1306.29	3.13964	27.5833	816.628	0.481801	0.378499	0.440818	1299.34	527.912	0.313325	0.594021	20.2301	8.13814	3147920	143323	482.712	1	0.001	3.14778e+06	2078900	1.51415	3.02831	1.09364	0.591104	1.00535	2.47445	1.59961	429.064	0.00627353	0.785592	1.89586	3	0	1	0
4837	EGFR+	1B	Moderate	4837T1	1	72	1705.32	6.15856	77.4907	1285.64	0.399138	0.466912	0.393872	1636.87	522.431	0.368813	0.493607	51.7114	38.9321	2943740	104283	351.225	1	0.001	2.94364e+06	2078900	1.41596	2.83192	1.48745	0.27319	1.04182	3.2642	1.32643	578.008	0.00806297	1.1698	1.33837	3	0	1	0
4837	EGFR+	1B	Moderate	4837T1	1	73	1000.5	0.608234	58.9291	580.613	0.438459	0.386013	0.466219	947.289	452.219	0.487169	0.330652	6.22642	11.3245	2968260	108871	366.676	1	0.001	2.96815e+06	2078900	1.42775	2.8555	1.23329	0.631533	1.05617	2.21242	1.72318	331.742	0.00778753	0.880386	0.678721	2	0	1	0
4837	EGFR+	1B	Moderate	4837T1	1	74	917.702	1.80816	26.5385	358.405	0.54081	0.29397	0.44409	773.628	522.78	0.625861	0.246598	16.7458	8.79984	4978070	123285	415.223	1	0.001	4.97795e+06	2078900	2.39451	4.78902	1.25903	1.15853	1.18623	1.75543	2.56052	161.542	0.0115336	0.543574	0.394014	1	0	0	0
4837	EGFR+	1B	Moderate	4837T1	1	75	1498.2	12.3214	43.833	1010.71	0.45649	0.362566	0.471141	1763.42	826.246	0.59534	0.244025	65.389	21.8676	9376280	223490	752.715	1	0.001	9.37606e+06	2078900	4.5101	9.02021	1.09769	0.744743	0.849599	1.81326	1.48233	195.497	0.0119836	0.794247	0.409892	1	0	0	0
4837	EGFR+	1B	Moderate	4837T1	1	76	2737.12	6.81038	64.6175	1978.61	0.444557	0.420744	0.348573	2771.12	785.43	0.337036	0.569027	37.4081	19.5293	7959420	235306	792.509	1	0.001	7.95918e+06	2078900	3.82856	7.65711	0.991068	0.400538	0.987731	3.48487	1.38335	361.901	0.00966186	0.946434	1.68833	3	0	0	0
4837	EGFR+	1B	Moderate	4837T1	1	77	1918.87	4.841	65.1284	1387.17	0.290613	0.65003	0.386722	1900.82	737.884	0.310848	0.359157	73.541	18.4341	5457670	152507	513.645	1	0.001	5.45752e+06	2078900	2.62519	5.25039	1.43656	0.370281	1.0095	2.6005	1.38329	362.034	0.0102218	2.23675	1.15541	3	0	0	0
4837	EGFR+	1B	Moderate	4837T1	1	78	1332.01	6.90587	85.2044	728.265	0.422851	0.325223	0.412402	1210.64	560.407	0.397549	0.410997	58.2283	47.2667	12589700	143223	482.375	1	0.001	1.25896e+07	2078900	6.05587	12.1117	1.16177	0.662362	1.10025	2.37686	1.82902	99.9558	0.0251086	0.76912	1.03383	1	0	0	0
4837	EGFR+	1B	Moderate	4837T1	1	79	1068.58	4.15933	32.8384	640.149	0.443709	0.420083	0.529723	1266.36	590.005	0.519356	0.340028	51.6922	10.489	7682800	185930	626.211	1	0.001	7.68261e+06	2078900	3.69552	7.39104	0.942182	0.978227	0.84382	1.81114	1.66927	171.337	0.0118028	0.946753	0.654711	1	0	0	0
4837	EGFR+	1B	Moderate	4837T1	1	80	1723.81	2.97837	83.0626	1430.92	0.487809	0.37259	0.453301	2053.94	594.059	0.451851	0.404366	37.4579	23.944	6975130	184982	623.02	1	0.001	6.97495e+06	2078900	3.35511	6.71023	0.953515	0.435398	0.83927	2.90175	1.20469	306.091	0.0107705	0.763803	0.89491	2	0	0	0
4837	EGFR+	1B	Moderate	4837T1	1	81	1604.69	8.41203	45.4342	921.265	0.791655	0.137763	0.454923	1854.68	866.736	0.704656	0.179907	88.6085	12.1071	14526300	277142	933.415	1	0.001	1.4526e+07	2078900	6.98736	13.9747	0.928564	1.01319	0.865211	1.85142	1.74183	132.717	0.0149716	0.174019	0.255312	1	0	0	0
4837	EGFR+	1B	Moderate	4837T1	1	82	1883.54	9.14405	102.862	1903.34	0.277344	0.665569	0.469643	2473.93	658.263	0.513044	0.33876	107.848	31.184	6423390	169415	570.591	1	0.001	6.42322e+06	2078900	3.08972	6.17944	1.15365	0.299784	0.761355	2.86138	0.989598	400.348	0.0108299	2.3998	0.660294	3	0	0	0
4837	EGFR+	1B	Moderate	4837T1	1	84	1939.78	1.02728	40.2698	1499.27	0.502643	0.339382	0.481	2679.91	996.388	0.505219	0.337874	28.3001	6.76251	11819800	350546	1180.64	1	0.001	1.18194e+07	2078900	5.68543	11.3709	0.843939	0.787477	0.723823	1.94681	1.29382	235.682	0.00963111	0.675195	0.668767	2	0	0	0
4837	EGFR+	1B	Moderate	4837T1	1	85	2557.99	2.91994	117.109	2178.91	0.298315	0.531479	0.387021	2929.03	719.524	0.313039	0.607819	57.4804	17.7626	7964290	222719	750.116	1	0.001	7.96407e+06	2078900	3.8309	7.66181	0.959217	0.344261	0.873323	3.55511	1.17397	382.29	0.0102142	1.7816	1.94167	3	0	0	0
4837	EGFR+	1B	Moderate	4837T2	1	111	4009.36	7.66135	77.5785	4684.52	0.427787	0.424021	0.436916	6894.19	1620.46	0.371103	0.509274	39.5675	29.0695	4750152	656078	2209.67	2	0.623	4.34142e+06	499270	8.69553	17.3911	0.73335	0.471697	0.581556	2.47421	0.855875	396.422	0.00787042	0.991197	1.37233	3	0	0	0
4837	EGFR+	1B	Moderate	4837T2	1	112	2961.95	6.71393	100.137	3555.75	0.240623	0.739326	0.488349	5172.91	1249.87	0.346143	0.541676	54.2517	26.9737	3957280	480154	1617.16	1	0.623	3.65814e+06	499270	7.32699	14.654	0.77288	0.454801	0.572589	2.36981	0.833003	353.004	0.00906155	3.07255	1.56489	2	0	0	0
4837	EGFR+	1B	Moderate	4837T2	1	113	1139.95	7.6932	49.1489	570.193	0.393903	0.474532	0.466015	1151.34	597.388	0.431995	0.345717	28.1752	23.7125	1156390	172550	581.147	1	0.623	1.04889e+06	499270	2.10085	4.2017	1.02795	1.01921	0.990107	1.90822	1.99924	274.018	0.00723001	1.20469	0.80028	2	0	1	0
4837	EGFR+	1B	Moderate	4837T2	1	114	1109.66	7.00355	106.415	734.188	0.425941	0.398946	0.532236	1349.63	681.07	0.339522	0.562117	29.581	34.0586	992739	182732	615.442	1	0.623	878897	499270	1.76036	3.52073	1.10664	0.838262	0.822196	1.62929	1.51141	383.338	0.00572065	0.936623	1.65561	3	0	1	0
4837	EGFR+	1B	Moderate	4837T2	1	115	1007.97	5.35732	48.9306	680.314	0.34182	0.432652	0.511872	1102.01	468.032	0.512928	0.316903	23.5399	21.9143	817122	125207	421.696	1	0.623	739118	499270	1.4804	2.9608	1.10988	0.619855	0.914665	2.15363	1.48162	372.201	0.00702116	1.26573	0.617831	3	0	1	0
4837	EGFR+	1B	Moderate	4837T2	1	116	1480	5.91812	56.8683	918.813	0.410922	0.440665	0.435546	1538.92	810.569	0.574338	0.2747	12.5562	30.8055	964111	184117	620.107	1	0.623	849406	499270	1.7013	3.40259	1.30714	0.6749	0.961713	1.82588	1.61077	452.279	0.0054871	1.07238	0.47829	3	0	1	0
4837	EGFR+	1B	Moderate	4837T2	1	117	1428.95	8.21022	79.231	964.323	0.361432	0.532596	0.525576	1935.31	981.055	0.291912	0.609832	26.445	32.6522	1540630	288298	970.987	1	0.623	1.36102e+06	499270	2.72602	5.45204	1.01037	1.00691	0.738357	1.45654	1.48182	354.97	0.00561495	1.47357	2.0891	2	0	0	0
4837	EGFR+	1B	Moderate	4837T2	1	118	803.417	7.13757	55.9306	330.52	0.420957	0.449411	0.529475	825.001	570.926	0.342441	0.505852	22.5198	26.2445	808572	146817	494.481	1	0.623	717105	499270	1.43631	2.87261	1.1546	1.49607	0.973838	1.40722	2.43077	287.195	0.00580935	1.06759	1.47719	2	0	1	0
4837	EGFR+	1B	Moderate	4837T2	1	119	730.729	11.3167	49.4052	226.007	0.396706	0.4339	0.513467	683.403	471.564	0.32899	0.494305	30.0673	24.5723	1140530	135806	457.396	1	0.623	1.05592e+06	499270	2.11493	4.22987	1.03098	2.02381	1.06925	1.54959	3.23321	161.566	0.00924771	1.09376	1.50249	1	1	1	1
4837	EGFR+	1B	Moderate	4837T2	1	120	1630.34	5.95295	62.2893	808.275	0.254064	0.72675	0.415391	1657.2	840.087	0.281986	0.599065	23.6423	36.6544	1658040	252056	848.925	1	0.623	1.50101e+06	499270	3.00641	6.01281	0.989589	1.05029	0.983792	1.94068	2.01706	275.611	0.00708286	2.8605	2.12445	2	0	0	0
4837	EGFR+	1B	Moderate	4837T2	1	121	925.929	4.00521	36.3871	425.31	0.383819	0.500485	0.496873	927.915	650.453	0.260533	0.71348	12.309	15.4355	1036320	149230	502.605	1	0.623	943350	499270	1.88946	3.77892	1.29416	1.18174	0.99786	1.42351	2.17707	245.55	0.00751866	1.30396	2.73854	2	0	1	0
4837	EGFR+	1B	Moderate	4837T2	1	122	1147.66	4.17587	23.8797	612.887	0.337363	0.551497	0.422556	1004.2	524.293	0.537046	0.323363	28.0804	19.2907	1066820	116186	391.313	1	0.623	994436	499270	1.99178	3.98356	1.33983	0.638475	1.14286	2.18897	1.87255	252.086	0.01018	1.63473	0.602114	2	0	1	0
4837	EGFR+	1B	Moderate	4837T2	1	123	1381.22	2.84432	38.6334	914.59	0.585642	0.267425	0.481369	1612.08	702.813	0.429045	0.440725	6.39887	17.344	923026	207093	697.49	1	0.623	794007	499270	1.59034	3.18067	1.00763	0.762626	0.856794	1.96527	1.51021	506.836	0.00456017	0.456636	1.02722	3	0	1	0
4837	EGFR+	1B	Moderate	4837T2	1	124	1186.03	7.50609	98.8034	732.052	0.341781	0.467318	0.484616	1295.73	544.631	0.349452	0.369051	32.6008	30.7396	985116	167363	563.678	1	0.623	880849	499270	1.76427	3.52855	0.966209	0.769997	0.915337	2.17768	1.62014	367.213	0.00625986	1.3673	1.05608	3	0	1	0
4837	EGFR+	1B	Moderate	4837T2	1	125	968.542	9.75698	87.5899	325.841	0.591079	0.273871	0.445271	842.148	626.612	0.545001	0.312308	31.0652	55.8298	1356300	153298	516.307	1	0.623	1.2608e+06	499270	2.52528	5.05056	1.21364	1.58454	1.15009	1.54568	2.97244	166.744	0.00978208	0.463341	0.573041	1	0	0	0
4837	EGFR+	1B	Moderate	4837T2	1	126	1853.15	8.62506	60.3351	1354.04	0.387923	0.440936	0.463537	2367.38	936.797	0.375165	0.470609	23.4451	23.6584	2577340	300873	1013.34	1	0.623	2.3899e+06	499270	4.78678	9.57356	0.924465	0.748383	0.782785	1.97818	1.36861	247.283	0.00944753	1.13666	1.25441	2	0	0	0
4837	EGFR+	1B	Moderate	4837T2	1	127	1643.73	7.01067	61.5889	669.334	0.196843	0.765778	0.40159	1594.75	965.81	0.231966	0.706251	24.5684	30.5094	2904150	274767	925.416	1	0.623	2.73297e+06	499270	5.47393	10.9479	1.04365	1.38259	1.03071	1.70192	2.45577	145.668	0.0118302	3.8903	3.04463	1	0	0	0
4837	EGFR+	1B	Moderate	4837T2	1	128	1322.17	7.85918	74.6334	606.806	0.698669	0.195511	0.467474	1444.91	780.334	0.651777	0.218281	22.6645	32.3399	2369180	248843	838.104	1	0.623	2.21415e+06	499270	4.43478	8.86955	0.931071	1.38117	0.915054	1.69436	2.1789	162.907	0.0105829	0.279834	0.334901	1	0	0	0
4837	EGFR+	1B	Moderate	4837T2	1	129	888.709	7.08169	69.6501	417.956	0.393108	0.453517	0.482186	834.132	473.374	0.364934	0.427168	20.2029	39.5067	1275880	123568	416.176	1	0.623	1.1989e+06	499270	2.4013	4.8026	1.13744	0.995741	1.06543	1.87739	2.12632	173.683	0.0115398	1.15367	1.17053	1	0	0	0
4837	EGFR+	1B	Moderate	4837T2	1	132	1126.05	9.78258	95.9655	678.529	0.345759	0.545283	0.493104	1230.32	700.755	0.390311	0.491235	36.5264	43.125	1944170	163833	551.791	1	0.623	1.8421e+06	499270	3.68959	7.37918	1.26996	0.813217	0.91525	1.60691	1.65955	166.729	0.0133731	1.57706	1.25857	1	0	0	0
4837	EGFR+	1B	Moderate	4837T2	1	133	842.343	0.76446	8.82427	354.163	0.590135	0.233234	0.459628	716.336	424.908	0.488137	0.371729	1.47446	9.2863	777190	107534	362.173	1	0.623	710197	499270	1.42247	2.84494	1.17322	1.02262	1.1759	1.98241	2.3784	251.793	0.0078552	0.395221	0.761526	2	0	1	0
4837	EGFR+	1B	Moderate	4837T2	1	134	1868.4	5.72144	59.9157	1480.51	0.363682	0.529767	0.424172	2097.92	641.147	0.398009	0.480549	23.1852	34.161	1891460	183317	617.411	1	0.623	1.77725e+06	499270	3.5597	7.11941	1.03844	0.417026	0.890596	2.91415	1.262	294.676	0.0115311	1.45668	1.20738	2	0	0	0
4837	EGFR+	1B	Moderate	4837T2	1	135	1944.19	8.46664	84.3256	1163.52	0.273246	0.664192	0.448358	2420.01	1461.11	0.281274	0.662769	28.7489	35.2761	3241720	373067	1256.49	1	0.623	3.0093e+06	499270	6.0274	12.0548	1.16285	1.0799	0.803381	1.33063	1.67096	200.751	0.00959403	2.43075	2.35631	1	0	0	0
4837	EGFR+	1B	Moderate	4837T2	1	136	1590.75	6.10265	83.4348	956.471	0.442732	0.421885	0.402632	1524.19	671.255	0.371227	0.457506	16.6306	43.325	1205190	168563	567.719	1	0.623	1.10018e+06	499270	2.20357	4.40714	1.18237	0.593556	1.04367	2.36981	1.66315	345.846	0.00776288	0.952913	1.23242	2	0	0	0
4837	EGFR+	1B	Moderate	4837T2	1	137	1322.06	5.20328	44.8486	666.027	0.3071	0.474828	0.430956	1278.79	615.443	0.384835	0.403644	8.73222	21.1849	837640	181937	612.763	1	0.623	724293	499270	1.4507	2.90141	1.00437	0.920027	1.03384	2.14814	1.98499	440.748	0.00473496	1.54617	1.04888	3	0	1	0
4837	EGFR+	1B	Moderate	4837T2	1	138	1586.19	10.9874	72.7616	933.659	0.373375	0.509351	0.407811	1547.02	779.374	0.362912	0.523722	35.2826	36.0454	1690600	182114	613.361	1	0.623	1.57714e+06	499270	3.1589	6.3178	1.27066	0.656943	1.02532	2.03521	1.6989	244.867	0.0103003	1.36418	1.44311	2	0	0	0
4837	EGFR+	1B	Moderate	4837T2	1	139	1337.13	1.44652	20.7405	713.985	0.42203	0.448279	0.453606	1404.6	651.529	0.2928	0.532214	2.56552	10.484	1719640	205052	690.615	1	0.623	1.59189e+06	499270	3.18844	6.37688	0.943404	0.967268	0.951965	2.0523	1.87277	220.264	0.00923363	1.0622	1.81767	1	0	0	0
4837	EGFR+	1B	Moderate	4837T2	1	140	747.627	10.0956	98.2111	229.605	0.45538	0.407476	0.478049	635.346	541.903	0.416261	0.447133	45.1138	36.2856	1765890	120469	405.741	1	0.623	1.69084e+06	499270	3.38662	6.77324	1.33559	1.76713	1.17672	1.37963	3.25614	93.8024	0.0166935	0.894804	1.07417	1	1	0	0
4837	EGFR+	1B	Moderate	4837T2	1	141	1922.7	8.51259	72.5576	1019.72	0.599512	0.261646	0.388697	1921.13	997.815	0.583301	0.281955	27.183	38.6637	2822290	267640	901.411	1	0.623	2.65555e+06	499270	5.31887	10.6377	1.10695	0.88398	1.00082	1.92691	1.88552	180.596	0.0118012	0.436432	0.483378	1	0	0	0
4837	EGFR+	1B	Moderate	4837T2	1	142	1091.67	16.6562	62.1884	380.496	0.3992	0.467866	0.468719	1088.38	878.853	0.319532	0.518298	47.3748	37.3507	2213770	210179	707.884	1	0.623	2.08283e+06	499270	4.17175	8.34349	1.24152	1.86042	1.00302	1.24215	2.86907	130.447	0.0117865	1.17201	1.62205	1	0	0	0
4837	EGFR+	1B	Moderate	4837T2	1	143	1185.75	13.2911	48.4229	676.953	0.328961	0.584412	0.482566	1287.06	664.784	0.302535	0.630921	27.6267	25.6377	1491950	181148	610.107	1	0.623	1.37909e+06	499270	2.76222	5.52444	1.08962	0.901255	0.921286	1.78366	1.7516	232.975	0.00905488	1.77654	2.08545	2	0	0	0
4837	EGFR+	1B	Moderate	4837T2	1	144	1109.17	17.468	71.5779	517.487	0.472595	0.208507	0.464696	1100.34	656.935	0.387521	0.276417	36.6	25.3266	1882690	173056	582.853	1	0.623	1.77488e+06	499270	3.55494	7.10988	1.1271	1.12631	1.00802	1.6884	2.14338	154.762	0.0121984	0.441196	0.713296	1	0	0	0
4837	EGFR+	1B	Moderate	4837T2	1	145	604.471	5.65993	51.7489	160.637	0.489001	0.369862	0.449745	421.49	395.421	0.295959	0.643149	32.2745	21.9212	1090190	77450.4	260.853	1	0.623	1.04194e+06	499270	2.08692	4.17385	1.51588	1.62387	1.43413	1.52868	3.76296	100.984	0.0160008	0.756362	2.1731	1	1	1	1
4837	EGFR+	1B	Moderate	4837T2	1	146	1402.88	4.92936	55.5186	714.194	0.289438	0.655247	0.445761	1470.47	747.979	0.470239	0.314796	30.7209	27.042	2667910	224548	756.276	1	0.623	2.52802e+06	499270	5.06343	10.1269	0.989029	1.05892	0.954035	1.87556	1.96428	145.205	0.0133904	2.26386	0.669438	1	0	0	0
4837	EGFR+	1B	Moderate	4837T2	1	147	2292.14	9.77532	31.2974	1869.89	0.348571	0.413964	0.501218	3661.62	1303.03	0.373915	0.497105	47.7769	18.9334	7562940	531986	1791.73	1	0.623	7.23151e+06	499270	14.4842	28.9683	0.727247	0.958201	0.625991	1.75908	1.22582	126.401	0.0161678	1.1876	1.32946	1	0	0	0
4837	EGFR+	1B	Moderate	4837T2	1	149	948.77	7.95729	62.4528	462.817	0.368267	0.522008	0.450057	829.689	434.455	0.337263	0.448874	40.6018	30.1459	1073150	108929	366.872	1	0.623	1.00529e+06	499270	2.01351	4.02703	1.18421	0.792693	1.14352	2.18382	2.04999	206.03	0.0109767	1.41747	1.33093	1	0	1	0
4837	EGFR+	1B	Moderate	4837T2	1	152	1360.87	7.14987	77.8622	825.266	0.365251	0.497745	0.478506	1562.53	661.826	0.557059	0.257152	31.7174	31.8432	1832990	218903	737.264	1	0.623	1.69661e+06	499270	3.39819	6.79638	0.897678	0.893365	0.87094	2.05624	1.64901	229.906	0.00921838	1.36275	0.461624	2	0	0	0
4837	EGFR+	1B	Moderate	4837T2	1	153	1052.28	7.65912	39.4065	502.227	0.279434	0.585279	0.461765	1007.18	530.249	0.437678	0.430096	16.0849	20.8753	1076670	149927	504.953	1	0.623	983266	499270	1.96941	3.93881	1.0501	1.00543	1.04478	1.9845	2.09523	255.706	0.00780036	2.09452	0.982677	2	0	1	0
4837	EGFR+	1B	Moderate	4837T2	1	155	840.367	5.21537	49.0371	252.029	0.289275	0.616389	0.489097	783.554	557.481	0.264759	0.656507	33.5352	27.8394	1857980	157816	531.525	1	0.623	1.75966e+06	499270	3.52447	7.04893	1.04883	2.10898	1.07251	1.50744	3.33441	111.159	0.0132617	2.13081	2.47964	1	0	0	0
4837	EGFR+	1B	Moderate	4837T2	1	156	1623.31	21.7482	50.1858	992.329	0.545841	0.308899	0.448262	1845.75	768.366	0.578245	0.250936	46.1915	39.5927	2462820	253391	853.421	1	0.623	2.30496e+06	499270	4.61666	9.23331	0.900336	0.860018	0.879485	2.11268	1.63586	199.901	0.0108192	0.565914	0.433961	1	0	0	0
4837	EGFR+	1B	Moderate	4837T2	1	157	916.882	25.0121	159.103	310.947	0.602251	0.263225	0.474682	853.786	625.893	0.663206	0.218568	40.8836	63.6279	1788880	161175	542.839	1	0.623	1.68847e+06	499270	3.38187	6.76375	1.153	1.74576	1.0739	1.46492	2.94868	126.23	0.0124599	0.437069	0.329563	1	0	0	0
4837	EGFR+	1B	Moderate	4837T2	1	158	760.101	8.66289	62.9351	184.476	0.52999	0.323704	0.524863	749.29	628.761	0.541517	0.250193	36.6778	46.3248	1762640	167700	564.814	1	0.623	1.65816e+06	499270	3.32117	6.64235	1.11322	3.06172	1.01443	1.20889	4.12032	112.805	0.0117602	0.610774	0.462022	1	0	0	0
4837	EGFR+	1B	Moderate	4837T2	1	161	1529.66	10.0767	66.527	760.783	0.340126	0.512446	0.435846	1618.69	903.635	0.430279	0.437269	31.0824	38.7569	3120000	254723	857.907	1	0.623	2.96131e+06	499270	5.93127	11.8625	1.0533	1.12766	0.944999	1.69279	2.01064	136.454	0.0138273	1.50664	1.01625	1	0	0	0
4837	EGFR+	1B	Moderate	4837T3	1,2	464	1302.06	12.3215	29.3037	635.717	0.334393	0.282894	0.441545	1296.23	657.618	0.50912	0.350615	9.82139	11.6355	4053380	196114	660.513	1	0.742	3.90786e+06	2502700	1.56146	3.12292	0.995617	1.039	1.0045	1.97996	2.04818	415.07	0.00472802	0.845993	0.688669	3	0	1	0
4837	EGFR+	1B	Moderate	4837T3	1,2	465	1007.65	13.2565	71.434	525.245	0.399656	0.479042	0.508892	1091.88	658.715	0.445515	0.369619	5.72368	17.8788	4892030	168241	566.635	1	0.742	4.7672e+06	2502700	1.90482	3.80964	1.1625	1.0788	0.922858	1.52972	1.91844	286.61	0.00672327	1.19864	0.829644	2	0	1	0
4837	EGFR+	1B	Moderate	4837T3	1,2	466	1477.76	6.08543	21.1286	1001.3	0.523211	0.335381	0.472649	1735.76	663.813	0.500071	0.359486	2.98096	4.27286	6191650	218071	734.463	1	0.742	6.02984e+06	2502700	2.40933	4.81867	0.903807	0.733512	0.851362	2.22617	1.47585	360.216	0.00656081	0.641005	0.71887	3	0	0	0
4837	EGFR+	1B	Moderate	4837T3	1,2	467	1302.59	8.02587	46.751	793.6	0.432016	0.426467	0.50624	1592.28	703.624	0.544137	0.28177	4.66275	8.71054	4562430	237138	798.68	1	0.742	4.38647e+06	2502700	1.7527	3.50539	0.880984	1.0064	0.818066	1.85126	1.64137	454.237	0.00438898	0.987156	0.517829	3	0	1	0
4837	EGFR+	1B	Moderate	4837T3	1,2	468	1295.99	7.82704	35.1248	745.389	0.426387	0.419829	0.514923	1621.02	770.681	0.47554	0.385832	3.97409	7.10264	8172100	259985	875.631	1	0.742	7.97919e+06	2502700	3.18823	6.37647	0.880144	1.17473	0.79949	1.68162	1.73868	254.219	0.00728214	0.98462	0.811356	2	0	0	0
4837	EGFR+	1B	Moderate	4837T3	1,2	469	1245.9	7.31788	50.6472	681.358	0.283814	0.62378	0.490918	1422.36	701.867	0.38774	0.493973	3.49859	10.9629	5224710	220012	741.002	1	0.742	5.06146e+06	2502700	2.0224	4.0448	0.947186	1.08754	0.875939	1.77512	1.82855	351.651	0.00545856	2.19785	1.27398	2	0	1	0
4837	EGFR+	1B	Moderate	4837T3	1,2	470	1410.41	6.77244	37.9266	722.669	0.497138	0.348385	0.455851	1532.95	705.768	0.55969	0.300936	2.87436	5.30656	5663090	240582	810.281	1	0.742	5.48458e+06	2502700	2.19146	4.38293	0.871016	1.12123	0.920063	1.9984	1.95167	349.755	0.00540915	0.700781	0.537683	2	0	1	0
4837	EGFR+	1B	Moderate	4837T3	1,2	471	577.47	12.5858	35.0721	125.847	0.400777	0.449728	0.476172	428.759	400.13	0.442971	0.281179	6.3008	12.8205	2156270	89938.2	302.912	1	0.742	2.08954e+06	2502700	0.834913	1.66983	1.32094	2.40699	1.34684	1.44321	4.58867	256.769	0.00551258	1.12214	0.634757	2	1	1	1
4837	EGFR+	1B	Moderate	4837T3	1,2	472	994.142	9.99027	45.294	465.638	0.443055	0.374292	0.526508	1126.04	647.853	0.539507	0.264163	6.64249	12.3789	4860870	196081	660.402	1	0.742	4.71538e+06	2502700	1.88412	3.76823	0.980998	1.41827	0.882866	1.53452	2.13501	298.824	0.00570597	0.844798	0.489638	2	0	1	0
4837	EGFR+	1B	Moderate	4837T3	1,2	473	1019.08	4.05089	45.3367	456.577	0.365695	0.498771	0.505897	1100.72	642.562	0.403981	0.473208	2.54873	9.68958	3562260	191254	644.143	1	0.742	3.42035e+06	2502700	1.36666	2.73333	0.997546	1.41081	0.92583	1.58596	2.232	402.703	0.00424336	1.3639	1.17136	3	0	1	0
4837	EGFR+	1B	Moderate	4837T3	1,2	474	1426.79	6.97519	30.7341	733.489	0.462362	0.369661	0.434794	1452.91	675.175	0.503215	0.349865	6.19621	11.0055	4961640	213605	719.421	1	0.742	4.80315e+06	2502700	1.91919	3.83837	0.938498	0.98082	0.982022	2.11322	1.94521	378.523	0.00533536	0.799506	0.695259	3	0	1	0
4837	EGFR+	1B	Moderate	4837T3	1,2	475	1387.94	9.16982	57.0765	738.932	0.426711	0.440588	0.428129	1362.04	614.78	0.428291	0.345669	6.24999	18.2469	5131830	185008	623.108	1	0.742	4.99455e+06	2502700	1.99567	3.99133	0.986635	0.843255	1.01902	2.25762	1.87831	341.249	0.00640552	1.03252	0.807089	2	0	1	0
4837	EGFR+	1B	Moderate	4837T3	1,2	476	1509.13	6.52455	37.4673	773.926	0.390359	0.414611	0.403612	1413.55	724.195	0.462652	0.395078	2.4949	6.67739	5739510	189912	639.624	1	0.742	5.5986e+06	2502700	2.23702	4.47404	1.13222	0.826467	1.06762	2.08387	1.94997	315.945	0.0069948	1.06213	0.853942	2	0	0	0
4837	EGFR+	1B	Moderate	4837T3	1,2	477	1447.79	6.92542	26.7564	906.759	0.360747	0.484024	0.44735	1549.9	615.932	0.403089	0.398335	3.57504	7.29959	4668190	190956	643.141	1	0.742	4.5265e+06	2502700	1.80865	3.61729	0.957694	0.709274	0.934118	2.35057	1.59666	428.47	0.00562442	1.34173	0.988206	3	0	1	0
4837	EGFR+	1B	Moderate	4837T3	1,2	478	1077.91	10.5869	37.963	518.263	0.439702	0.377151	0.45102	1007.96	563.311	0.383041	0.455156	3.66905	10.0409	4962310	145397	489.697	1	0.742	4.85443e+06	2502700	1.93968	3.87935	1.15033	0.944881	1.0694	1.91353	2.07985	259.827	0.00792194	0.857742	1.18827	2	0	1	0
4837	EGFR+	1B	Moderate	4837T3	1,2	479	1292.48	7.70496	23.166	760.286	0.438513	0.42932	0.458008	1354.32	673.893	0.34678	0.540711	2.96215	5.49102	5249280	176376	594.034	1	0.742	5.11841e+06	2502700	2.04515	4.09031	1.13444	0.78133	0.954339	1.91793	1.69999	331.105	0.00688565	0.979036	1.55923	2	0	1	0
4837	EGFR+	1B	Moderate	4837T3	1,2	480	969.291	9.46526	45.5729	290.174	0.454765	0.408791	0.468307	909.39	720.783	0.428277	0.430943	3.7022	9.21815	4217020	183853	619.216	1	0.742	4.0806e+06	2502700	1.63048	3.26096	1.16403	2.13395	1.06587	1.34478	3.34038	278.872	0.00526627	0.898906	1.00622	2	0	1	0
4837	EGFR+	1B	Moderate	4837T3	1,2	481	1365.1	10.0263	49.4954	998.957	0.512061	0.344832	0.502598	1689.86	604.956	0.573386	0.284911	5.09223	6.77295	4814610	205137	690.903	1	0.742	4.6624e+06	2502700	1.86295	3.72589	0.875602	0.691624	0.807818	2.25653	1.36653	453.545	0.00539279	0.67342	0.496892	3	0	1	0
4837	EGFR+	1B	Moderate	4837T3	1,2	482	1202.62	11.0042	100.763	679.792	0.316443	0.591261	0.448998	1179.87	577.124	0.287231	0.650322	10.2105	48.0783	5585420	148479	500.078	1	0.742	5.47525e+06	2502700	2.18774	4.37547	1.15407	0.735634	1.01928	2.08382	1.7691	269.655	0.00874958	1.86846	2.26411	2	0	1	0
4837	EGFR+	1B	Moderate	4837T3	1,2	483	865.544	8.58341	54.864	358.333	0.420525	0.450017	0.536478	940.883	574.668	0.485678	0.374727	4.78273	13.4566	4845820	172966	582.55	1	0.742	4.71748e+06	2502700	1.88496	3.76991	0.98647	1.62572	0.919927	1.50616	2.41547	249.577	0.0064714	1.07013	0.771554	2	0	1	0
4837	EGFR+	1B	Moderate	4837T3	1,2	484	2060.35	5.63086	10.0772	1702.71	0.45322	0.372375	0.425564	2441.36	678.616	0.361954	0.532822	4.51727	7.75502	4535660	219316	738.655	1	0.742	4.37293e+06	2502700	1.74728	3.49457	0.918718	0.433813	0.843935	3.03611	1.21005	698.616	0.00473099	0.821621	1.47207	3	0	1	0
4837	EGFR+	1B	Moderate	4837T3	1,2	485	1350.89	8.22678	41.091	739.852	0.221609	0.788782	0.436111	1344.62	569.215	0.301529	0.526096	7.79827	12.8257	4010450	179563	604.768	1	0.742	3.87721e+06	2502700	1.54921	3.09843	0.941212	0.817418	1.00466	2.37325	1.82589	433.969	0.00512333	3.55934	1.74476	3	0	1	0
4837	EGFR+	1B	Moderate	4837T3	1,2	486	1341.89	9.08396	32.9026	679.458	0.338459	0.55635	0.43405	1321.79	620.478	0.363388	0.453084	3.89948	7.3128	5253280	190716	642.332	1	0.742	5.11177e+06	2502700	2.0425	4.085	0.965977	0.945359	1.01521	2.16267	1.97494	323.571	0.00635964	1.64377	1.24683	2	0	1	0
4837	EGFR+	1B	Moderate	4837T3	1,2	487	849.859	12.1056	34.1297	238.814	0.383137	0.486143	0.459853	726.477	562.058	0.379434	0.48779	8.8337	13.9024	4267700	144793	487.663	1	0.742	4.16026e+06	2502700	1.66231	3.32462	1.15255	2.04202	1.16984	1.51205	3.55866	218.514	0.00681745	1.26885	1.28557	1	0	1	0
4837	EGFR+	1B	Moderate	4837T3	1,2	488	766.779	13.7365	77.7873	476.658	0.511197	0.313232	0.524197	757.74	380.658	0.404808	0.388957	7.47885	28.4483	4802660	83456.7	281.082	1	0.742	4.74074e+06	2502700	1.89425	3.7885	1.35426	0.589693	1.01193	2.01435	1.60866	200.011	0.0134783	0.612742	0.960843	1	0	1	0
4837	EGFR+	1B	Moderate	4837T3	1,2	489	1163.78	5.17884	30.2958	659.714	0.196428	0.787699	0.482763	1252.21	744.177	0.259416	0.631412	2.9204	6.8599	4406680	175919	592.496	1	0.742	4.27615e+06	2502700	1.70861	3.41723	1.256	0.89811	0.929381	1.56385	1.76407	366.44	0.00576751	4.01012	2.43397	3	0	1	0
4837	EGFR+	1B	Moderate	4837T3	1,2	490	1500.69	6.20729	35.333	862.2	0.407185	0.467171	0.516755	2030.66	895.142	0.449844	0.411785	3.34865	8.31392	8846660	346930	1168.46	1	0.742	8.58924e+06	2502700	3.43199	6.86398	0.766087	1.35521	0.739016	1.67648	1.74054	295.843	0.00587438	1.14732	0.915395	2	0	0	0
4837	EGFR+	1B	Moderate	4837T3	1,2	491	1108.41	9.66195	50.2525	528.181	0.272366	0.687187	0.469206	1115.25	636.462	0.506494	0.309583	3.21878	7.9687	4604250	174308	587.069	1	0.742	4.47491e+06	2502700	1.78803	3.57607	1.08413	1.11149	0.993867	1.74152	2.09854	311.865	0.00609139	2.52303	0.611227	2	0	1	0
4837	EGFR+	1B	Moderate	4837T3	1,2	492	1266.46	9.29567	24.1514	537.949	0.473707	0.382295	0.426659	1181.09	633.097	0.567112	0.29586	6.35823	7.68717	4930730	190956	643.141	1	0.742	4.78904e+06	2502700	1.91355	3.8271	0.984383	1.19554	1.07228	2.00042	2.35424	308.612	0.00595064	0.807028	0.521696	2	0	1	0
4837	EGFR+	1B	Moderate	4837T3	1,2	493	1101.03	7.53405	46.8802	641.061	0.38153	0.500318	0.527178	1314.95	708.768	0.502769	0.353875	4.15105	8.06252	4703110	200086	673.889	1	0.742	4.55465e+06	2502700	1.81989	3.63979	1.05176	1.05121	0.837317	1.55344	1.71751	361.271	0.00540117	1.31135	0.703852	3	0	1	0
4837	EGFR+	1B	Moderate	4837T3	1,2	494	862.166	18.9117	62.0071	366.374	0.449567	0.303657	0.517258	885.567	585.917	0.516395	0.3373	11.0762	22.3367	4685510	154155	519.193	1	0.742	4.57113e+06	2502700	1.82648	3.65296	1.12851	1.41711	0.973575	1.47148	2.35324	242.425	0.00703584	0.675443	0.653182	2	0	1	0
4837	EGFR+	1B	Moderate	4837T3	1,2	495	811.85	14.7512	66.7449	290.781	0.371762	0.515778	0.468022	696.444	534.434	0.478019	0.381558	9.10657	18.2481	3956370	120446	405.663	1	0.742	3.867e+06	2502700	1.54513	3.09026	1.31743	1.39508	1.16571	1.51908	2.79196	225.367	0.0076178	1.38739	0.798207	1	1	1	1
4837	EGFR+	1B	Moderate	4837T3	1,2	496	1189.23	8.54305	51.1627	657.742	0.530375	0.329503	0.513504	1419.03	698.62	0.454507	0.394666	4.57003	8.24257	5226200	226036	761.288	1	0.742	5.05848e+06	2502700	2.02121	4.04242	0.917682	1.15743	0.838058	1.70226	1.80805	351.035	0.00530997	0.621264	0.868339	2	0	1	0
4837	EGFR+	1B	Moderate	4837T3	1,2	497	536.689	12.7713	82.3371	168.276	0.477206	0.355184	0.46661	372.639	306.735	0.455822	0.398423	3.70445	25.0096	4044950	60677.9	204.363	1	0.742	3.99993e+06	2502700	1.59824	3.19649	1.50093	1.21445	1.44024	1.74968	3.18934	116.578	0.0156412	0.744299	0.874076	1	0	1	0
4837	EGFR+	1B	Moderate	4837T3	1,2	498	1491.55	10.7069	26.9971	913.789	0.625275	0.24466	0.438419	1572.4	613.25	0.529161	0.325996	5.19467	8.14243	5348080	195550	658.611	1	0.742	5.20298e+06	2502700	2.07895	4.1579	0.931126	0.720747	0.948582	2.43221	1.63227	378.172	0.00631313	0.391284	0.616062	3	0	1	0
4837	EGFR+	1B	Moderate	4837T3	1,2	499	609.615	16.7535	99.4568	188.11	0.354018	0.53586	0.505937	509.332	383.215	0.426573	0.434693	10.3064	30.6988	3649390	95374.7	321.222	1	0.742	3.57862e+06	2502700	1.4299	2.85981	1.19299	1.70763	1.19689	1.59079	3.24074	178.1	0.00890291	1.51365	1.01904	1	1	1	1
4837	EGFR+	1B	Moderate	4837T3	1,2	500	1411.27	5.74654	38.1007	795.25	0.488857	0.348915	0.513978	1836.98	856.956	0.40845	0.25893	5.25228	9.15956	7223550	309302	1041.73	1	0.742	6.99405e+06	2502700	2.7946	5.5892	0.822628	1.30994	0.768256	1.64684	1.77462	328.666	0.00536531	0.713736	0.633933	2	0	0	0
4837	EGFR+	1B	Moderate	4837T3	1,2	501	812.118	20.9445	93.6792	195.949	0.394811	0.318363	0.431301	616.414	559.432	0.489323	0.256719	7.12108	21.7516	4617380	124841	420.465	1	0.742	4.52475e+06	2502700	1.80795	3.61589	1.33051	2.14579	1.31749	1.45168	4.14454	170.474	0.00859975	0.806368	0.524641	1	1	1	1
4837	EGFR+	1B	Moderate	4837T3	1,2	502	587.199	14.0514	93.0326	152.787	0.509029	0.341809	0.509288	486.291	431.129	0.632751	0.23423	11.7395	32.0329	4054370	99021.4	333.504	1	0.742	3.9809e+06	2502700	1.59064	3.18128	1.29273	2.1828	1.20751	1.362	3.84325	152.86	0.00953896	0.671492	0.370177	1	1	1	1
4837	EGFR+	1B	Moderate	4837T3	1,2	503	468.648	11.5293	37.9493	131.805	0.48033	0.295352	0.560324	400.132	328.439	0.503652	0.209501	5.536	13.1797	2417130	79669.5	268.327	1	0.742	2.35802e+06	2502700	0.942189	1.88438	1.22403	2.03579	1.17123	1.4269	3.55562	212.342	0.00702269	0.614894	0.415964	1	0	1	0
4837	EGFR+	1B	Moderate	4837T3	1,2	504	627.004	19.9816	74.8696	133.846	0.530537	0.314637	0.508202	534.852	517.528	0.612078	0.242737	8.67861	24.7125	4219630	119064	401.006	1	0.742	4.13128e+06	2502700	1.65073	3.30146	1.29057	2.99603	1.17229	1.21154	4.68452	162.005	0.00823295	0.593054	0.396579	1	1	1	1
4837	EGFR+	1B	Moderate	4837T3	1,2	505	284.152	7.56455	78.9357	13.794	0.354375	0.539479	0.480725	150.122	254.866	0.387432	0.488558	5.34634	17.5827	1709100	40477.4	136.328	1	0.742	1.67907e+06	2502700	0.670902	1.3418	1.86951	9.88314	1.89281	1.11491	20.5997	111.881	0.00984246	1.52234	1.26102	1	0	0	0
4837	EGFR+	1B	Moderate	4837T3	1,2	506	716.76	22.8674	108.302	82.624	0.480332	0.374621	0.462911	568.304	590.727	0.429913	0.416216	6.22535	25.9899	3930940	144204	485.68	1	0.742	3.82394e+06	2502700	1.52793	3.05585	1.21629	5.8782	1.26123	1.21335	8.67496	185.972	0.0062919	0.779921	0.96814	1	1	1	1
4837	EGFR+	1B	Moderate	4837T3	1,2	507	1259.74	6.44806	31.2452	763.288	0.397504	0.467478	0.530787	1625.84	722.089	0.3928	0.413483	3.34804	4.65208	5216830	256102	862.552	1	0.742	5.0268e+06	2502700	2.00855	4.0171	0.837154	1.13005	0.774824	1.74458	1.65041	404.729	0.00465723	1.17603	1.05266	3	0	1	0
4837	EGFR+	1B	Moderate	4837T3	1,2	509	1059.08	9.69809	51.2861	388.926	0.435991	0.405478	0.440422	947.261	613.443	0.621439	0.247053	5.5075	17.3207	3992270	165776	558.335	1	0.742	3.86926e+06	2502700	1.54604	3.09207	1.0987	1.43558	1.11804	1.72645	2.72309	306.352	0.00553802	0.930015	0.39755	2	0	1	0
4837	EGFR+	1B	Moderate	4837T3	1,2	510	1119.32	8.41224	27.9183	570.284	0.373336	0.510454	0.525424	1341.12	713.655	0.358416	0.519242	3.3931	4.16358	5189430	228871	770.836	1	0.742	5.01961e+06	2502700	2.00568	4.01135	0.925819	1.35167	0.834616	1.56843	1.96274	334.331	0.0052039	1.36728	1.44871	2	0	1	0
4837	EGFR+	1B	Moderate	4837T3	1,2	511	1050.1	8.87606	29.0122	442.67	0.34839	0.546838	0.405797	827.144	493.905	0.652906	0.223889	5.80301	14.5646	3405690	114155	384.474	1	0.742	3.32099e+06	2502700	1.32696	2.65392	1.28463	0.868534	1.26955	2.12612	2.3722	311.668	0.00690274	1.56961	0.342912	2	0	1	0
4837	EGFR+	1B	Moderate	4837T3	1,2	512	1048.2	6.02041	24.7015	644.729	0.409353	0.456001	0.523099	1207.3	556.213	0.427933	0.234673	4.7871	8.04357	4603000	167034	562.571	1	0.742	4.47906e+06	2502700	1.78969	3.57938	0.988698	0.87257	0.868218	1.88453	1.6258	337.293	0.00636254	1.11396	0.548387	2	0	1	0
4837	EGFR+	1B	Moderate	4837T3	1,2	513	843.39	9.59531	50.5509	382.602	0.350716	0.549771	0.539439	912.493	562.746	0.438291	0.428984	3.38741	7.81142	3997490	157331	529.891	1	0.742	3.88075e+06	2502700	1.55063	3.10125	1.062	1.38497	0.92427	1.4987	2.20435	294.234	0.00585262	1.56757	0.978765	2	0	1	0
4837	EGFR+	1B	Moderate	4837T3	1,2	515	754.446	7.81934	30.1274	302.164	0.433964	0.422422	0.556379	808.673	556.935	0.493405	0.366291	4.93107	8.86663	4554590	150389	506.509	1	0.742	4.443e+06	2502700	1.77528	3.55057	1.09956	1.67627	0.932943	1.35464	2.49681	227.759	0.00700988	0.973403	0.742374	2	0	1	0
4837	EGFR+	1B	Moderate	4837T3	1,2	516	839.224	7.31896	66.4861	270.859	0.612162	0.253042	0.469758	736.041	522.643	0.560974	0.298892	9.78449	31.819	4495530	138118	465.182	1	0.742	4.39305e+06	2502700	1.75532	3.51065	1.12352	1.71743	1.14019	1.60573	3.09838	209.66	0.00754682	0.413358	0.532809	1	0	1	0
4837	EGFR+	1B	Moderate	4837T3	1,2	517	1478.33	3.45691	35.5415	740.049	0.344163	0.464398	0.423028	1470.57	699.864	0.310855	0.302976	1.41492	6.52796	5168460	216901	730.521	1	0.742	5.00752e+06	2502700	2.00085	4.00169	0.958034	0.987125	1.00528	2.11231	1.99761	367.487	0.00547786	1.34935	0.974654	3	0	1	0
4837	EGFR+	1B	Moderate	4837T3	1,2	518	1065.29	12.8267	52.7911	552.096	0.323535	0.576118	0.486756	1110.31	526.115	0.332119	0.524709	4.24881	12.0605	5344280	165740	558.214	1	0.742	5.2213e+06	2502700	2.08627	4.17253	0.942497	1.01108	0.959453	2.02482	1.92954	266.1	0.00747479	1.7807	1.57988	2	0	1	0
4837	EGFR+	1B	Moderate	4837T3	1,2	519	981.638	10.5872	63.8243	476.403	0.468235	0.394119	0.470803	934.243	508.715	0.388226	0.366831	6.77703	16.483	5085860	135938	457.84	1	0.742	4.98499e+06	2502700	1.99185	3.98369	1.11112	0.961035	1.05073	1.92964	2.06052	234.517	0.00870106	0.841712	0.94489	2	0	1	0
4837	EGFR+	1B	Moderate	4837T3	1,2	520	1284.26	9.02671	44.4734	756.824	0.382715	0.45206	0.479336	1436.2	667.548	0.419669	0.434639	3.76055	7.79374	5344660	201715	679.376	1	0.742	5.19499e+06	2502700	2.07575	4.15151	0.98259	0.897667	0.894207	1.92385	1.69691	345.947	0.00611076	1.18119	1.03567	2	0	1	0
4837	EGFR+	1B	Moderate	4837T3	1,2	521	1235.5	17.106	79.2448	811.928	0.391078	0.416654	0.483233	1371.74	574.434	0.393423	0.390101	10.2469	21.866	5134750	166215	559.812	1	0.742	5.01142e+06	2502700	2.0024	4.00481	1.02612	0.689485	0.900681	2.15081	1.52169	342.523	0.00715385	1.0654	0.991556	2	0	1	0
4837	EGFR+	1B	Moderate	4837T3	1,2	522	468.329	4.28542	24.3219	55.299	0.368584	0.163114	0.536267	374.258	388.261	0.316253	0.233201	2.5338	13.5822	1968340	94702.8	318.959	1	0.742	1.89807e+06	2502700	0.758409	1.51682	1.21728	5.7679	1.25135	1.20622	8.46903	246.739	0.00475553	0.442542	0.737387	2	0	0	0
4837	EGFR+	1B	Moderate	4837T3	1,2	523	1078.71	8.18256	52.355	544.264	0.403828	0.470376	0.520383	1250.59	686.495	0.509518	0.325247	3.62574	9.31351	5584790	209717	706.326	1	0.742	5.42918e+06	2502700	2.16933	4.33866	0.971924	1.29776	0.862561	1.57133	1.98196	288.243	0.00614257	1.16479	0.638343	2	0	1	0
4837	EGFR+	1B	Moderate	4837T3	1,2	524	1420.77	10.4501	81.9384	815.435	0.413983	0.346329	0.41981	1369.74	591.974	0.597865	0.210264	4.05345	26.51	5175310	164580	554.305	1	0.742	5.05319e+06	2502700	2.0191	4.03819	1.06796	0.679766	1.03726	2.40005	1.74235	339.196	0.00728514	0.836578	0.351691	2	0	1	0
4837	EGFR+	1B	Moderate	4837T3	1,2	525	921.691	7.45963	46.1212	387.385	0.402698	0.443347	0.547079	1064.7	625.074	0.412479	0.448261	4.16205	11.9756	5329430	201103	677.315	1	0.742	5.18021e+06	2502700	2.06985	4.1397	0.92287	1.74843	0.865681	1.47453	2.37926	257.193	0.00611192	1.10094	1.08675	2	0	1	0
4837	EGFR+	1B	Moderate	4837T3	1,2	526	962.839	6.6575	84.4258	521.571	0.387944	0.489878	0.529242	1081.65	587.029	0.440959	0.398435	4.68712	16.0884	5692240	166294	560.079	1	0.742	5.56885e+06	2502700	2.22514	4.45027	1.04812	1.07383	0.890158	1.64019	1.84604	243.052	0.0079458	1.26275	0.903565	2	0	0	0
4837	EGFR+	1B	Moderate	4837T3	1,2	527	1109.29	10.0469	40.8203	608.173	0.443672	0.389849	0.523011	1314.03	661.591	0.511609	0.324423	4.23949	7.69564	4857590	209577	705.857	1	0.742	4.70208e+06	2502700	1.8788	3.75761	0.937288	1.16062	0.844189	1.6767	1.82397	349.698	0.00532347	0.878687	0.634123	2	0	1	0
4837	EGFR+	1B	Moderate	4837T3	1,2	528	987.067	9.23627	75.0346	343.275	0.498847	0.337033	0.480427	971.034	637.319	0.552789	0.30699	4.61373	14.5591	4413240	186389	627.759	1	0.742	4.27494e+06	2502700	1.70813	3.41626	1.01523	1.82873	1.01651	1.54878	2.87544	284.239	0.005442	0.675624	0.555348	2	0	1	0
4837	EGFR+	1B	Moderate	4837T3	1,2	529	1800.09	14.5357	65.5437	1038.12	0.325283	0.465409	0.404376	1846.69	856.251	0.560528	0.295613	4.90895	14.3716	5832690	240075	808.571	1	0.742	5.65455e+06	2502700	2.25938	4.51876	1.05897	0.778881	0.974766	2.10229	1.73399	408.672	0.00558858	1.43078	0.527383	3	0	0	0
4837	EGFR+	1B	Moderate	4837T3	1,2	530	1240.26	9.65295	76.3867	810.741	0.418817	0.264979	0.556321	1704.24	742.66	0.549272	0.190836	6.08082	14.5626	7165190	265291	893.499	1	0.742	6.96834e+06	2502700	2.78433	5.56866	0.831182	1.10208	0.72775	1.67002	1.52979	306.041	0.00623242	0.632684	0.347434	2	0	0	0
4837	EGFR+	1B	Moderate	4837T3	1,2	531	1402.25	5.854	39.1027	832.039	0.325839	0.56182	0.453775	1509.28	650.727	0.40532	0.460214	2.10259	6.86955	5407030	201081	677.241	1	0.742	5.25783e+06	2502700	2.10086	4.20172	0.96085	0.813953	0.929085	2.1549	1.68532	359.205	0.00620418	1.72423	1.13543	3	0	1	0
4837	EGFR+	1B	Moderate	4837T3	1,2	532	649.082	113.039	53.2118	371	0.293889	0.612414	0.567142	664.142	329.961	0.432188	0.305485	65.9315	18.6442	2975720	87037.4	293.142	1	0.742	2.91114e+06	2502700	1.1632	2.3264	1.1256	0.79014	0.977324	1.96715	1.74955	285.481	0.00793608	2.08383	0.706834	2	1	1	1
4837	EGFR+	1B	Moderate	4837T3	1,2	533	1202.15	6.45616	47.3187	702.741	0.434224	0.433174	0.507863	1418.5	692.678	0.420166	0.448692	3.35805	8.5454	5343130	212518	715.759	1	0.742	5.18544e+06	2502700	2.07194	4.14388	0.967753	1.01852	0.84748	1.73551	1.71066	342.312	0.00578949	0.997582	1.06789	2	0	1	0
4837	EGFR+	1B	Moderate	4837T3	1,2	534	1862.57	6.62503	27.9196	1236.82	0.410673	0.462281	0.39425	1871.12	579.079	0.294667	0.560308	3.743	4.69575	5019900	188331	634.298	1	0.742	4.88016e+06	2502700	1.94996	3.89991	0.912945	0.512845	0.995431	3.21644	1.50593	479.785	0.0061484	1.12567	1.9015	3	0	1	0
4837	EGFR+	1B	Moderate	4837T3	1,2	535	1293.76	12.0236	59.5034	719.964	0.411995	0.431612	0.454781	1342.02	689.698	0.511883	0.338243	5.19259	9.65957	5562900	184696	622.056	1	0.742	5.42586e+06	2502700	2.168	4.336	1.10874	0.86401	0.964039	1.87584	1.79698	309.506	0.00697044	1.04761	0.660782	2	0	1	0
4837	EGFR+	1B	Moderate	4837T3	1,2	536	889.705	66.481	58.9402	537.385	0.474657	0.339292	0.511572	913.066	440.08	0.325868	0.404226	34.1228	17.3336	2252870	111544	375.681	1	0.742	2.1701e+06	2502700	0.867105	1.73421	1.17142	0.699091	0.974415	2.02169	1.65562	526.502	0.00461618	0.714815	1.24046	3	0	1	0
4837	EGFR+	1B	Moderate	4837T3	1,2	537	721.436	77.521	39.1496	441.898	0.379043	0.409653	0.547276	737.701	330.453	0.328246	0.292192	54.1674	17.0123	2885330	87827.5	295.803	1	0.742	2.82016e+06	2502700	1.12685	2.2537	1.11714	0.669392	0.977952	2.18317	1.63258	327.329	0.00761891	1.08076	0.890162	2	0	1	0
4837	EGFR+	1B	Moderate	4837T3	1,2	538	1529.18	10.8903	77.3942	869.446	0.271683	0.683139	0.418389	1521.71	694.76	0.329921	0.538164	5.72031	17.7508	5020570	193665	652.264	1	0.742	4.87687e+06	2502700	1.94864	3.89729	1.06515	0.750206	1.00491	2.20102	1.7588	390.454	0.00597502	2.51447	1.63119	3	0	1	0
4837	EGFR+	1B	Moderate	4837T3	1,2	539	1140.38	4.66986	96.3455	720.043	0.513565	0.299246	0.511784	1325.8	624.149	0.541052	0.317212	2.72727	19.7481	5351090	179857	605.757	1	0.742	5.21764e+06	2502700	2.0848	4.16961	1.03036	0.841279	0.860145	1.8271	1.58377	317.968	0.0068833	0.582684	0.586287	2	0	1	0
4837	EGFR+	1B	Moderate	4837T3	1,2	540	607.11	50.8465	93.6531	202.572	0.399821	0.447513	0.490316	482.935	364.084	0.535138	0.32397	28.7739	51.4059	2648680	83243.2	280.363	1	0.742	2.58691e+06	2502700	1.03365	2.0673	1.29862	1.38402	1.25713	1.6675	2.99701	233.607	0.00737365	1.11928	0.605395	2	1	1	1
4837	EGFR+	1B	Moderate	4837T3	1,2	541	1059.24	9.05554	86.9515	521.849	0.427107	0.407581	0.510529	1182.49	627.969	0.504663	0.277001	3.8998	16.5862	6777900	196152	660.641	1	0.742	6.63235e+06	2502700	2.65008	5.30016	0.950545	1.26596	0.895771	1.68677	2.02978	223.105	0.00802275	0.954283	0.548883	1	0	0	0
4837	EGFR+	1B	Moderate	4837T3	1,2	542	1270.65	78.4883	48.7108	883.171	0.377223	0.228906	0.462271	1338.62	517.195	0.610261	0.247908	55.882	16.2942	5342260	135228	455.449	1	0.742	5.24192e+06	2502700	2.09451	4.18901	1.13557	0.515697	0.949224	2.45681	1.43874	319.555	0.00919754	0.606819	0.406233	2	0	1	0
4837	EGFR+	1B	Moderate	4837T3	1,2	543	1326.78	67.2105	34.8763	910.59	0.467103	0.321468	0.521481	1711.31	667.675	0.334914	0.427529	26.1222	11.2348	5453850	237743	800.72	1	0.742	5.27744e+06	2502700	2.1087	4.2174	0.833843	0.879342	0.775301	1.98716	1.45706	405.774	0.00526701	0.688217	1.27653	3	0	1	0
4837	EGFR+	1B	Moderate	4837T3	1,2	544	1225.76	12.972	72.2798	714.576	0.306096	0.609399	0.50636	1454.02	711.15	0.348606	0.507954	6.61344	10.9323	5661680	219550	739.444	1	0.742	5.49877e+06	2502700	2.19714	4.39427	0.961736	1.0348	0.843015	1.72363	1.71537	330.89	0.00594267	1.99088	1.4571	2	0	1	0
4837	EGFR+	1B	Moderate	4837T3	1,2	545	1289.4	6.85244	67.0603	910.51	0.284422	0.66494	0.482835	1460.68	564.945	0.381685	0.486336	7.03886	24.8931	5413430	163352	550.17	1	0.742	5.29222e+06	2502700	2.11461	4.22921	1.02686	0.604244	0.88274	2.28235	1.41613	345.379	0.0076871	2.33786	1.27418	2	0	1	0
4837	EGFR+	1B	Moderate	4837T3	1,2	546	1577.2	11.4847	24.7254	994.178	0.482665	0.261862	0.447656	1764.08	663.098	0.320676	0.462361	4.50108	8.08128	6173010	228593	769.902	1	0.742	6.00339e+06	2502700	2.39877	4.79753	0.861276	0.774411	0.894064	2.37853	1.58644	367.706	0.00623136	0.542534	1.44183	3	0	0	0
4837	EGFR+	1B	Moderate	4837T3	1,2	547	810.847	14.4228	64.9394	271.162	0.298396	0.532779	0.495747	757.831	516.856	0.314549	0.433566	7.14682	21.0547	5852620	144498	486.669	1	0.742	5.7454e+06	2502700	2.29568	4.59136	1.06203	1.79475	1.06996	1.56881	2.99027	165.056	0.00943426	1.78548	1.37837	1	0	0	0
4837	EGFR+	1B	Moderate	4837T3	1,2	548	518.807	8.17353	66.9896	137.577	0.315421	0.60773	0.493547	385.28	335.947	0.42186	0.442918	4.02957	30.089	2642700	73546	247.703	1	0.742	2.58813e+06	2502700	1.03413	2.06827	1.35625	1.80047	1.34657	1.54431	3.77103	186.281	0.0083498	1.92673	1.04992	1	0	1	0
4837	EGFR+	1B	Moderate	4837T3	1,2	549	701.043	13.8555	130.271	239.842	0.415607	0.335438	0.465662	554.622	439.489	0.419277	0.439154	10.253	51.1849	3581030	93462	314.78	1	0.742	3.51168e+06	2502700	1.40316	2.80631	1.39618	1.31245	1.264	1.59513	2.92294	197.634	0.00891516	0.807104	1.04741	1	1	1	1
4837	EGFR+	1B	Moderate	4837T3	1,2	550	1308.23	7.6892	81.6079	955.185	0.399946	0.244444	0.503343	1588.89	566.606	0.300546	0.421897	3.27006	14.8921	6815320	188155	633.705	1	0.742	6.67571e+06	2502700	2.6674	5.33481	0.894116	0.663437	0.823361	2.30889	1.36961	297.835	0.00841844	0.611193	1.40377	2	0	0	0
4837	EGFR+	1B	Moderate	4837T3	1,2	551	1394.38	4.62319	76.259	1133.02	0.386764	0.315413	0.560425	2054.1	761.418	0.384254	0.399928	2.65926	13.7181	6286770	273481	921.083	1	0.742	6.08385e+06	2502700	2.43091	4.86183	0.826655	0.812947	0.678828	1.83129	1.23068	422.495	0.00527838	0.815518	1.04079	3	0	0	0
4837	EGFR+	1B	Moderate	4837T3	1,2	552	1164.81	16.8518	131.006	510.289	0.6704	0.209319	0.422772	1027.58	786.708	0.660959	0.204121	13.7375	44.1751	4670170	153590	517.291	1	0.742	4.55621e+06	2502700	1.82052	3.64103	1.52082	1.01372	1.13355	1.48061	2.28265	282.222	0.00703865	0.31223	0.308826	2	0	1	0
4837	EGFR+	1B	Moderate	4837T3	1,2	553	1174.53	7.03982	76.0859	758.751	0.483887	0.336809	0.523338	1432.99	649.405	0.544971	0.299044	3.30147	16.2683	5361840	200190	674.239	1	0.742	5.2133e+06	2502700	2.08307	4.16614	0.963167	0.888617	0.819636	1.80862	1.54798	343.961	0.00617903	0.696049	0.548734	2	0	1	0
4837	EGFR+	1B	Moderate	4837T3	1,2	554	1517.95	9.72569	82.6597	792.735	0.479646	0.381878	0.420937	1518.75	683.98	0.619238	0.226037	3.0823	14.4609	7157480	215563	726.015	1	0.742	6.99753e+06	2502700	2.79599	5.59199	0.942102	0.915836	0.999473	2.21929	1.91483	271.594	0.0077023	0.796166	0.365024	2	0	0	0
4837	EGFR+	1B	Moderate	4837T3	1,2	555	753.053	96.3982	109.809	370.555	0.341701	0.539293	0.511536	710.929	450.655	0.301995	0.317582	72.9244	33.8402	3404620	101061	340.374	1	0.742	3.32963e+06	2502700	1.33042	2.66083	1.324	0.918552	1.05925	1.67102	2.03223	267.183	0.00781738	1.57826	1.05161	2	0	1	0
4837	EGFR+	1B	Moderate	4837T3	1,2	556	1121.02	14.877	101.98	637.276	0.429658	0.376073	0.479459	1171.71	556.079	0.530101	0.268031	9.4313	26.644	5903890	158680	534.434	1	0.742	5.78615e+06	2502700	2.31196	4.62393	1.0405	0.838623	0.956738	2.01594	1.75908	253.402	0.00865201	0.875285	0.505623	2	0	0	0
4837	EGFR+	1B	Moderate	4837T3	1,2	557	726.612	19.1898	177.072	326.247	0.422831	0.398976	0.472273	597.747	421.485	0.34421	0.546309	18.0103	94.753	3435840	80611.6	271.5	1	0.742	3.37603e+06	2502700	1.34895	2.69791	1.55243	0.832192	1.21558	1.72393	2.22718	221.56	0.00993704	0.943583	1.58714	1	1	1	1
4837	EGFR+	1B	Moderate	4837T3	1,2	558	1339.44	7.53863	90.0819	765.12	0.525345	0.299155	0.44274	1357.95	605.508	0.598944	0.265619	4.87472	26.1123	6081930	176018	592.83	1	0.742	5.95132e+06	2502700	2.37796	4.75592	1.02139	0.77482	0.986369	2.21209	1.75063	285.528	0.00802241	0.569445	0.443479	2	0	0	0
4837	EGFR+	1B	Moderate	4837T3	1,2	559	600.089	12.2936	147.584	167.818	0.366894	0.49699	0.493013	478.504	465.098	0.293263	0.603735	8.48145	66.1504	3179890	92246.4	310.686	1	0.742	3.11144e+06	2502700	1.24323	2.48647	1.497	1.85133	1.25409	1.29024	3.57583	192.443	0.00800316	1.35459	2.05868	1	1	1	1
4837	EGFR+	1B	Moderate	4837T3	1,2	560	1370.83	6.35305	47.1964	817.06	0.362068	0.39647	0.552905	1962.11	897.172	0.288615	0.31745	3.43374	10.37	14362600	339979	1145.05	1	0.742	1.41103e+07	2502700	5.63805	11.2761	0.783522	1.40143	0.698651	1.52795	1.67776	174.006	0.00984768	1.09502	1.09991	1	0	0	0
4837	EGFR+	1B	Moderate	4837T3	1,2	561	708.414	11.8778	76.3842	231.775	0.372636	0.507313	0.50387	634.137	443.58	0.484065	0.296033	8.22192	24.2707	7121960	119466	402.362	1	0.742	7.03332e+06	2502700	2.81029	5.62058	1.10244	1.736	1.11713	1.59704	3.05647	112.824	0.013969	1.36142	0.611556	1	1	0	0
4837	EGFR+	1B	Moderate	4837T3	1,2	562	1579.82	9.36117	87.1014	1001.83	0.351446	0.405882	0.528366	2267.71	924.068	0.239332	0.384689	4.3195	18.3037	15408200	375855	1265.88	1	0.742	1.51293e+07	2502700	6.0452	12.0904	0.729981	1.26357	0.696659	1.70964	1.57693	187.563	0.00955098	1.15489	1.60734	1	0	0	0
4837	EGFR+	1B	Moderate	4837T3	1,2	563	1306.85	11.2229	114.692	783.963	0.689553	0.195348	0.457099	1372.87	616.461	0.769442	0.148811	8.66078	27.7453	7471710	174854	588.907	1	0.742	7.34197e+06	2502700	2.93362	5.86724	1.04679	0.751192	0.951911	2.11992	1.66698	233.989	0.00996293	0.283297	0.193401	2	0	0	0
4837	EGFR+	1B	Moderate	4837T3	1,2	564	2367.03	9.19569	185.939	2329.31	0.443183	0.416122	0.464749	3430.9	1074.54	0.468361	0.280115	12.0733	102.392	9497080	327075	1101.59	1	0.742	9.25439e+06	2502700	3.69776	7.39552	0.975445	0.472925	0.689915	2.20283	1.01619	463.916	0.0067135	0.938939	0.598075	3	0	0	0
4837	EGFR+	1B	Moderate	4837T3	1,2	565	1076	10.5942	63.7084	413.848	0.569606	0.282129	0.430065	936.04	702.069	0.698239	0.173298	8.66355	22.1079	4232590	155045	522.192	1	0.742	4.11755e+06	2502700	1.64524	3.29048	1.34447	1.2618	1.14952	1.53261	2.59999	284.469	0.00630129	0.495306	0.248193	2	0	1	0
4837	EGFR+	1B	Moderate	4837T3	1,2	566	1250.43	9.82477	98.0265	702.597	0.573825	0.241967	0.496677	1455.38	688.573	0.524679	0.32488	8.28603	25.0922	10650600	223510	752.783	1	0.742	1.04848e+07	2502700	4.18938	8.37876	0.914703	1.07143	0.859178	1.81597	1.77973	173.699	0.0111304	0.421674	0.619198	1	0	0	0
4837	EGFR+	1B	Moderate	4837T3	1,2	567	1909.71	12.7785	102.679	1283.77	0.836501	0.112964	0.497916	2757.15	1296.76	0.823715	0.102288	13.4211	47.8155	17003900	437464	1473.38	1	0.742	1.66793e+07	2502700	6.66452	13.329	0.880126	1.1477	0.692639	1.47268	1.48758	206.853	0.00904658	0.135043	0.124179	1	0	0	0
4837	EGFR+	1B	Moderate	4837T3	1,2	568	1532.28	19.9874	95.9731	902.976	0.665831	0.199662	0.400162	1427.69	622.38	0.570447	0.287548	10.4996	25.7848	5137830	155794	524.714	1	0.742	5.02223e+06	2502700	2.00673	4.01345	1.18613	0.581094	1.07326	2.46197	1.69692	355.726	0.00764883	0.299869	0.504075	3	0	1	0
4837	EGFR+	1B	Moderate	4837T3	1,2	569	954.15	6.56055	39.8639	317.777	0.455126	0.316187	0.530793	1071.73	708.788	0.451925	0.365737	7.07591	15.2743	10858800	223858	753.953	1	0.742	1.06927e+07	2502700	4.27246	8.54493	0.940096	2.37259	0.89029	1.34617	3.00258	125.423	0.0113335	0.694724	0.809287	1	0	0	0
4837	EGFR+	1B	Moderate	4837T3	1,2	570	2133.05	7.00368	123.1	1875.2	0.598373	0.247047	0.462225	2911.1	903.039	0.572645	0.289823	5.92219	44.1065	8916970	307571	1035.9	1	0.742	8.68875e+06	2502700	3.47175	6.9435	0.871743	0.552421	0.73273	2.36208	1.13751	419.255	0.00670287	0.412865	0.506113	3	0	0	0
4837	EGFR+	1B	Moderate	4837T3	1,2	571	2691.43	10.4065	92.0382	3238.52	0.39604	0.361053	0.519284	4913.08	1397.08	0.644299	0.197264	9.09942	18.318	7557160	497197	1674.56	1	0.742	7.18824e+06	2502700	2.87219	5.74439	0.834297	0.517076	0.547809	1.92647	0.831068	855.283	0.00343039	0.911658	0.306168	3	0	0	0
4837	EGFR+	1B	Moderate	4837T3	1,2	572	1067.91	11.8649	72.3628	583.31	0.362273	0.496532	0.49561	1144.94	633.327	0.644426	0.22358	4.11716	13.5751	6153470	166755	561.63	1	0.742	6.02974e+06	2502700	2.40929	4.81859	1.12766	0.962833	0.932721	1.68619	1.83078	237.609	0.00857965	1.3706	0.346944	2	0	0	0
4837	EGFR+	1B	Moderate	4837T3	1,2	573	897.12	13.3822	91.0015	391.482	0.481233	0.284505	0.539439	1001.07	670.621	0.445125	0.362072	6.83925	24.3449	5257580	180994	609.588	1	0.742	5.12328e+06	2502700	2.0471	4.0942	1.10012	1.55713	0.896161	1.33775	2.2916	244.509	0.00671635	0.5912	0.813416	2	0	1	0
4838	EGFR+	1A	Well	4838T1	1	0	428.975	16.1369	77.7977	157.54	0.351434	0.420721	0.48103	278.728	206.16	0.462434	0.337481	21.3421	46.7518	1655700	35982.2	121.188	1	0.512	1.63728e+06	1773800	0.923034	1.84607	1.70116	0.769252	1.53905	2.08079	2.72296	150.985	0.0152331	1.19716	0.729793	1	0	1	0
4838	EGFR+	1A	Well	4838T1	1	1	444.286	6.52908	115.385	84.516	0.651024	0.185076	0.45998	274.711	332.373	0.606771	0.229736	31.7748	72.624	2306820	56471.2	190.195	1	0.512	2.27791e+06	1773800	1.2842	2.56839	1.74754	2.2504	1.61729	1.33671	5.25683	106.958	0.013504	0.284284	0.378621	1	0	1	0
4838	EGFR+	1A	Well	4838T1	1	2	427.008	8.3502	154.207	101.39	0.46037	0.274304	0.493262	287.438	314.355	0.287121	0.427658	39.9842	79.256	2651370	55239.9	186.048	1	0.512	2.62309e+06	1773800	1.4788	2.95759	1.68964	1.83497	1.48557	1.35836	4.21154	97.1865	0.0158969	0.595834	1.48947	1	0	1	0
4838	EGFR+	1A	Well	4838T1	1	3	398.381	8.65635	162.296	113.493	0.332161	0.529997	0.473303	243.462	232.172	0.300744	0.402328	45.3106	111.187	1984600	38589.4	129.969	1	0.512	1.96484e+06	1773800	1.1077	2.2154	1.78636	1.14517	1.63632	1.71589	3.51018	109.895	0.0170456	1.5956	1.33778	1	0	1	0
4838	EGFR+	1A	Well	4838T1	1	4	515.992	17.5959	152.991	219.591	0.297213	0.543356	0.444112	326.194	230.414	0.232414	0.322439	32.5873	114.783	1593310	31651.7	106.603	1	0.512	1.5771e+06	1773800	0.889111	1.77822	2.16142	0.485462	1.58186	2.23941	2.34979	183.438	0.0166808	1.82817	1.38735	1	0	1	0
4838	EGFR+	1A	Well	4838T1	1	5	872.305	13.3286	147.348	487.599	0.549957	0.25498	0.437204	700.33	338.108	0.324344	0.582873	69.4947	119.098	1984340	63162.4	212.731	1	0.512	1.952e+06	1773800	1.10046	2.20093	1.58937	0.436283	1.24556	2.57996	1.78898	318.198	0.010346	0.463636	1.79708	2	1	1	1
4838	EGFR+	1A	Well	4838T1	1	7	599.484	8.05523	168.666	194.583	0.323891	0.587695	0.389193	335.11	309.287	0.404091	0.298587	77.68	92.2284	2467580	41724.2	140.527	1	0.512	2.44622e+06	1773800	1.37908	2.75817	2.20091	0.722196	1.78892	1.93828	3.08087	121.497	0.0196273	1.81448	0.73891	1	0	1	0
4838	EGFR+	1A	Well	4838T1	1	8	436.305	4.1367	110.963	131.523	0.386048	0.454888	0.512437	314.354	295.139	0.31304	0.608866	52.0878	68.9174	2236960	54284.7	182.831	1	0.512	2.20917e+06	1773800	1.24544	2.49089	1.61427	1.39011	1.38794	1.4783	3.31733	126.202	0.013624	1.17832	1.94501	1	0	1	0
4838	EGFR+	1A	Well	4838T1	1	9	578.252	9.31698	142.127	214.542	0.534677	0.325697	0.47227	424.36	329.399	0.461697	0.401597	88.442	141.961	2842900	62297.5	209.818	1	0.512	2.811e+06	1773800	1.58474	3.16947	1.56993	0.977981	1.36264	1.75548	2.69529	133.89	0.0151058	0.609147	0.869828	1	1	1	1
4838	EGFR+	1A	Well	4838T1	1	10	530.54	7.44693	154.138	172.293	0.258756	0.716848	0.447087	343.51	335.816	0.483834	0.26023	68.2499	115.459	2734000	50836.4	171.217	1	0.512	2.70797e+06	1773800	1.52665	3.0533	1.96135	0.993755	1.54447	1.57985	3.07929	112.505	0.0178329	2.77036	0.53785	1	0	1	0
4838	EGFR+	1A	Well	4838T1	1	11	541.926	10.7689	82.7942	173.655	0.345364	0.548385	0.44133	347.799	299.149	0.321342	0.586726	20.8684	39.3129	2422420	51705.5	174.144	1	0.512	2.39595e+06	1773800	1.35074	2.70148	1.71783	1.00282	1.55816	1.81156	3.1207	128.744	0.0155129	1.58785	1.82586	1	0	1	0
4838	EGFR+	1A	Well	4838T1	1	12	581.997	21.5248	172.368	193.47	0.42924	0.434876	0.458304	409.624	452.437	0.547581	0.262062	97.4421	120.048	2632230	64178.7	216.154	1	0.512	2.59937e+06	1773800	1.46542	2.93085	2.09312	1.11725	1.42081	1.28636	3.0082	139.763	0.0135591	1.01313	0.478581	1	1	1	1
4838	EGFR+	1A	Well	4838T1	1	13	632.893	12.2974	145.702	221.391	0.382848	0.482453	0.439345	435.991	382.758	0.385172	0.494707	121.58	141.164	3213180	63717.3	214.6	1	0.512	3.18056e+06	1773800	1.79308	3.58615	1.78359	0.969326	1.45162	1.65351	2.85871	121.576	0.0167109	1.26017	1.28438	1	1	1	1
4838	EGFR+	1A	Well	4838T1	1	14	504.638	5.795	147.395	245.351	0.286586	0.233479	0.526661	407.419	270.782	0.411306	0.338061	70.3811	141.888	2169160	48120	162.068	1	0.512	2.14452e+06	1773800	1.209	2.418	1.67079	0.660556	1.23862	1.86363	2.0568	168.494	0.0149197	0.814691	0.821921	1	1	1	1
4838	EGFR+	1A	Well	4838T1	1	16	701.242	26.9169	136.213	336.678	0.356501	0.528022	0.418865	473.354	229.945	0.28767	0.402206	65.518	110.61	2164050	40580.8	136.676	1	0.512	2.14327e+06	1773800	1.20829	2.41659	1.68241	0.405955	1.48143	3.04961	2.08283	195.877	0.0176811	1.48112	1.39815	1	1	1	1
4838	EGFR+	1A	Well	4838T1	1	18	854.801	15.5586	141.103	436.278	0.56907	0.254612	0.440369	686.747	395.892	0.58079	0.282324	110.28	125.482	2818860	74367.3	250.469	1	0.512	2.78078e+06	1773800	1.5677	3.1354	1.5806	0.574104	1.24471	2.15918	1.9593	219.03	0.0125181	0.447418	0.486103	1	1	1	1
4838	EGFR+	1A	Well	4838T1	1	19	822.318	3.86593	94.6459	363.965	0.424373	0.44275	0.470948	716.627	541.332	0.373963	0.46174	14.2568	32.8091	2811600	104710	352.662	1	0.512	2.75799e+06	1773800	1.55485	3.1097	1.53499	0.968945	1.14748	1.51906	2.25933	230.449	0.00881778	1.0433	1.23472	2	0	1	0
4838	EGFR+	1A	Well	4838T1	1	22	305.993	0.788104	132.048	29.284	0.459809	0.401828	0.475768	165.171	247.169	0.374802	0.508932	3.13083	63.0378	2289640	40346.5	135.887	1	0.512	2.26898e+06	1773800	1.27916	2.55833	1.81893	4.64032	1.85258	1.23799	10.4492	64.562	0.0188269	0.873902	1.35787	1	0	1	0
4838	EGFR+	1A	Well	4838T1	1	23	507.853	15.118	155.879	143.113	0.582019	0.263082	0.435773	309.579	277.23	0.426108	0.261185	82.5786	112.28	2301730	49425.8	166.466	1	0.512	2.27642e+06	1773800	1.28336	2.56672	1.66539	1.16318	1.64046	1.83188	3.54862	120.613	0.0154189	0.452016	0.612955	1	0	1	0
4838	EGFR+	1A	Well	4838T1	1	24	908.534	15.1113	171.82	657.025	0.388411	0.447484	0.496895	901.95	336.555	0.588817	0.256704	100.065	155.354	2444950	72721.2	244.925	1	0.512	2.40772e+06	1773800	1.35738	2.71476	1.37411	0.372779	1.0073	2.69951	1.3828	332.24	0.011084	1.15209	0.435966	2	0	1	0
4838	EGFR+	1A	Well	4838T1	1	25	615.981	6.04859	131.491	271.953	0.373482	0.441344	0.5079	520.345	381.335	0.484859	0.299235	86.3323	103.461	3137610	73750.6	248.392	1	0.512	3.09985e+06	1773800	1.74758	3.49515	1.53521	0.913364	1.18379	1.61533	2.26503	148.876	0.0140711	1.1817	0.617159	1	1	1	1
4838	EGFR+	1A	Well	4838T1	1	26	743.26	5.26951	109.351	367.554	0.406031	0.470376	0.440432	556.933	273.131	0.414495	0.303253	67.9676	100.29	2251390	56228.9	189.379	1	0.512	2.2226e+06	1773800	1.25302	2.50603	1.44225	0.515241	1.33456	2.72126	2.02218	222.237	0.0132329	1.15847	0.73162	1	1	1	1
4838	EGFR+	1A	Well	4838T1	1	27	309.174	0.622272	107.422	46.92	0.540988	0.21346	0.46653	162.891	221.498	0.343915	0.259851	3.61025	54.4246	2643970	34433.2	115.971	1	0.512	2.62634e+06	1773800	1.48063	2.96126	1.90994	2.47168	1.89804	1.39583	6.58939	55.0074	0.0255345	0.394574	0.755568	1	0	1	0
4838	EGFR+	1A	Well	4838T1	1	28	837.833	17.2798	181.969	506.667	0.266638	0.67066	0.46697	727.684	338.106	0.308149	0.381498	85.1663	143.616	3176790	65622.6	221.017	1	0.512	3.14319e+06	1773800	1.77201	3.54402	1.52977	0.436217	1.15137	2.47802	1.65362	205.327	0.0160351	2.51525	1.23803	1	0	1	0
4838	EGFR+	1A	Well	4838T1	1	29	330.631	0.0221411	59.8148	55.323	0.304857	0.548433	0.463282	178.261	228.029	0.452032	0.390311	3.9239	25.0451	2180010	36501.8	122.938	1	0.512	2.16132e+06	1773800	1.21847	2.43694	1.85483	2.22219	1.85476	1.44995	5.97638	73.1496	0.0198225	1.79898	0.863459	1	0	1	0
4838	EGFR+	1A	Well	4838T1	1	30	410.386	2.74841	147.439	95.84	0.297588	0.625836	0.500517	276.816	288.01	0.314394	0.460186	24.3102	67.0518	3030240	53734	180.976	1	0.512	3.00273e+06	1773800	1.69282	3.38564	1.59143	1.88831	1.48252	1.4249	4.28199	81.7617	0.0187077	2.10303	1.46372	1	0	1	0
4838	EGFR+	1A	Well	4838T1	1	31	884.682	24.3881	162.728	469.631	0.309722	0.474217	0.439179	720.141	331.194	0.0876986	0.146981	134.638	132.124	3140660	74379.5	250.51	1	0.512	3.10258e+06	1773800	1.74911	3.49823	1.32208	0.533419	1.22848	2.67119	1.88378	205.859	0.0139644	1.53111	1.67598	1	0	1	0
4838	EGFR+	1A	Well	4838T1	1	32	472.507	15.5643	145.856	141.893	0.38423	0.406132	0.51707	359.096	319.496	0.407559	0.273582	134.632	113.345	3122940	64490.2	217.203	1	0.512	3.08992e+06	1773800	1.74198	3.48396	1.47096	1.53075	1.31582	1.47891	3.33002	103.071	0.0160401	1.057	0.67127	1	0	1	0
4838	EGFR+	1A	Well	4838T1	1	33	436.354	13.176	138.207	107.946	0.36948	0.520932	0.495706	299.136	290.037	0.285851	0.596875	73.3447	98.176	2278210	56766.6	191.19	1	0.512	2.24915e+06	1773800	1.26798	2.53596	1.51701	1.77116	1.45871	1.50448	4.04234	117.958	0.0132641	1.40991	2.08806	1	0	1	0
4838	EGFR+	1A	Well	4838T1	1	34	435.325	17.3805	154.387	110.391	0.606263	0.221262	0.490081	293.019	285.966	0.568655	0.294599	99.4169	100.54	1948400	54224.5	182.628	1	0.512	1.92064e+06	1773800	1.08278	2.16556	1.56584	1.65437	1.48565	1.5223	3.94348	135.309	0.0118578	0.36496	0.518063	1	0	1	0
4838	EGFR+	1A	Well	4838T1	1	36	650.958	4.35639	96.4499	229.481	0.351592	0.527542	0.434054	446.6	352.852	0.398202	0.450752	40.8883	48.9092	2433300	64465.3	217.119	1	0.512	2.40029e+06	1773800	1.35319	2.70639	1.62515	0.946131	1.45759	1.84485	2.83665	165.017	0.012465	1.50044	1.13197	1	1	1	1
4838	EGFR+	1A	Well	4838T1	1	37	613.549	0.28305	26.3755	276.799	0.599237	0.192569	0.466215	454.912	274.868	0.388868	0.489837	6.03747	15.9814	1800970	52883.9	178.113	1	0.512	1.77389e+06	1773800	1.00005	2.00011	1.54322	0.643474	1.34872	2.23216	2.21659	227.444	0.0112294	0.321357	1.25965	2	1	1	1
4838	EGFR+	1A	Well	4838T1	1	39	693.822	11.6969	157.066	301.418	0.326821	0.354188	0.48022	571.881	404.619	0.464084	0.374371	108.207	122.225	2536560	80303.7	270.463	1	0.512	2.49544e+06	1773800	1.40684	2.81367	1.49602	0.897302	1.21323	1.71475	2.30186	203.251	0.0104032	1.08374	0.806688	1	1	1	1
4838	EGFR+	1A	Well	4838T1	1	40	884.696	10.3976	146.582	563.717	0.350875	0.500136	0.482864	830.238	413.693	0.347787	0.532322	130.328	145.84	3277290	79133.3	266.521	1	0.512	3.23677e+06	1773800	1.82477	3.64954	1.5522	0.472792	1.06559	2.13853	1.5694	227.491	0.0136932	1.4254	1.5306	2	0	1	0
4838	EGFR+	1A	Well	4838T1	1	42	377.436	2.55199	78.6242	77.279	0.334136	0.46019	0.552156	282.899	278.79	0.264928	0.342111	13.9714	46.1533	2057480	61051.1	205.62	1	0.512	2.02622e+06	1773800	1.14231	2.28461	1.35585	2.66075	1.33417	1.35384	4.88407	123.828	0.0111108	1.37725	1.29134	1	0	1	0
4838	EGFR+	1A	Well	4838T1	1	43	620.872	14.9147	107.595	184.662	0.605875	0.256384	0.415868	390.13	333.629	0.383519	0.501422	106.113	97.6265	2431040	61005.9	205.468	1	0.512	2.3998e+06	1773800	1.35292	2.70583	1.62375	1.11267	1.59145	1.86097	3.36221	144.181	0.0131691	0.423163	1.30742	1	0	1	0
4838	EGFR+	1A	Well	4838T1	1	48	996.974	3.45934	148.966	539.363	0.527862	0.285261	0.449875	893.175	491.159	0.360068	0.532936	44.7503	61.8717	3771400	105051	353.812	1	0.512	3.71761e+06	1773800	2.09585	4.19169	1.38819	0.655981	1.11621	2.02984	1.84843	213.082	0.0118472	0.540408	1.4801	1	0	1	0
4838	EGFR+	1A	Well	4838T1	1	49	726.158	0.13548	39.777	206.156	0.489258	0.370439	0.426413	512.35	438.185	0.694705	0.193382	1.94944	10.0751	2760730	90912.7	306.194	1	0.512	2.71418e+06	1773800	1.53015	3.0603	1.43107	1.48525	1.41731	1.6572	3.52237	167.418	0.00999465	0.757144	0.278366	1	1	1	1
4838	EGFR+	1A	Well	4838T1	1	51	919.53	6.7538	111.283	442.158	0.262452	0.689114	0.413424	696.974	327.257	0.32632	0.363895	36.1549	46.8948	1948010	75658	254.816	1	0.512	1.90927e+06	1773800	1.07637	2.15275	1.28429	0.576301	1.31932	2.80981	2.07964	323.76	0.00844825	2.62568	1.11515	2	1	1	1
4838	EGFR+	1A	Well	4838T1	1	52	439.868	24.6589	152.934	97.589	0.502586	0.320873	0.482101	290.378	281.36	0.322565	0.518313	111.437	104.314	2546370	57241.4	192.789	1	0.512	2.51706e+06	1773800	1.41902	2.83805	1.45942	1.97552	1.51481	1.56336	4.50735	102.316	0.014721	0.638444	1.60685	1	0	1	0
4838	EGFR+	1A	Well	4838T1	1	56	707.469	22.5442	137.608	278.755	0.489733	0.263263	0.423877	488.31	340.732	0.441475	0.425428	53.2201	89.7331	1979430	62219.4	209.555	1	0.512	1.94757e+06	1773800	1.09797	2.19593	1.62598	0.751753	1.44881	2.07632	2.53796	222.37	0.010479	0.537564	0.963651	1	1	1	1
4838	EGFR+	1A	Well	4838T1	1	57	891.116	5.77922	72.6067	453.712	0.253062	0.676935	0.404774	644.16	268.963	0.527273	0.26996	0.116991	12.3497	1613410	56546.3	190.448	1	0.512	1.58446e+06	1773800	0.893256	1.78651	1.41226	0.419755	1.38338	3.31315	1.96406	360.568	0.00938058	2.67498	0.511993	3	1	1	1
4838	EGFR+	1A	Well	4838T1	1	59	729.483	15.796	151.976	355.161	0.269096	0.628001	0.458009	574.259	342.286	0.396852	0.450398	60.4002	102.61	2454740	65052.9	219.098	1	0.512	2.42143e+06	1773800	1.36511	2.73022	1.56225	0.616898	1.2703	2.13121	2.05395	210.334	0.0124612	2.33374	1.13493	1	1	1	1
4838	EGFR+	1A	Well	4838T1	1	60	503.106	35.46	151.949	129.42	0.387216	0.451901	0.445876	315.926	279.833	0.327206	0.50757	139.339	156.361	2362610	55375.9	186.506	1	0.512	2.33426e+06	1773800	1.31596	2.63193	1.5004	1.44109	1.59248	1.79788	3.88739	120.036	0.0141118	1.16705	1.55122	1	0	1	0
4838	EGFR+	1A	Well	4838T1	1	61	557.253	17.3289	176.746	151.905	0.445867	0.373824	0.47351	403.038	320.762	0.442947	0.392058	71.4567	120.58	2156840	74564.4	251.133	1	0.512	2.11866e+06	1773800	1.19442	2.38884	1.27726	1.65322	1.38263	1.73728	3.66843	168.717	0.00951225	0.83842	0.885113	1	1	1	1
4838	EGFR+	1A	Well	4838T1	1	62	676.193	62.6272	143.485	169.012	0.307897	0.570984	0.450337	499.674	434.571	0.338094	0.569791	139.019	127.331	3142520	98177.6	330.662	1	0.512	3.09225e+06	1773800	1.74329	3.48659	1.31425	1.95644	1.35327	1.556	4.00086	143.313	0.0105443	1.85446	1.6853	1	1	1	1
4838	EGFR+	1A	Well	4838T1	1	64	432.884	14.5428	156.624	114.568	0.235415	0.168791	0.539993	336.057	297.198	0.241394	0.352152	45.5965	74.2049	2248170	65762.8	221.489	1	0.512	2.2145e+06	1773800	1.24845	2.4969	1.34182	1.93325	1.28813	1.45655	3.7784	134.59	0.0112732	0.716993	1.45883	1	0	1	0
4838	EGFR+	1A	Well	4838T1	1	65	893.923	5.76397	144.473	490.718	0.271318	0.556444	0.433427	717.13	307.524	0.359666	0.532171	36.7567	118.385	2190730	67224.5	226.412	1	0.512	2.15631e+06	1773800	1.21564	2.43129	1.35825	0.461389	1.24653	2.90684	1.82166	294.959	0.0107383	2.05089	1.47963	2	0	1	0
4838	EGFR+	1A	Well	4838T1	1	67	661.73	7.71	168.127	331.916	0.523448	0.306201	0.477874	528.768	296.864	0.591722	0.268852	59.6178	119.392	2524870	58447.7	196.852	1	0.512	2.49494e+06	1773800	1.40655	2.81311	1.50806	0.593078	1.25146	2.22907	1.99367	187.966	0.0142905	0.584969	0.454355	1	1	1	1
4838	EGFR+	1A	Well	4838T1	1	68	862.24	12.375	130.264	474.976	0.245825	0.716756	0.44572	708.45	312.372	0.398768	0.440117	83.0812	89.5679	2518360	69321.3	233.474	1	0.512	2.48287e+06	1773800	1.39974	2.79949	1.33793	0.491549	1.21708	2.7603	1.81533	253.064	0.0119906	2.91572	1.10369	2	1	1	1
4838	EGFR+	1A	Well	4838T1	1	69	406.341	17.3286	109.184	87.628	0.678978	0.193653	0.50071	272.89	272.592	0.609487	0.259999	28.0832	46.9431	2018000	55006.5	185.262	1	0.512	1.98984e+06	1773800	1.12179	2.24359	1.47139	2.11419	1.48903	1.49066	4.63711	121.631	0.0121103	0.285212	0.426587	1	0	1	0
4838	EGFR+	1A	Well	4838T1	1	70	1144.15	13.0722	165.658	943.372	0.43368	0.334641	0.453838	1112.62	276.908	0.414593	0.432282	80.3125	155.428	1625040	50251.8	169.248	1	0.512	1.59931e+06	1773800	0.90163	1.80326	1.63611	0.179407	1.02834	4.13188	1.21283	617.005	0.0106545	0.771631	1.04267	3	0	1	0
4838	EGFR+	1A	Well	4838T1	1	72	675.414	15.1836	165.054	361.362	0.334711	0.523528	0.516615	612.887	330.104	0.410065	0.341163	85.4355	137.395	2700890	74680.8	251.525	1	0.512	2.66265e+06	1773800	1.5011	3.0022	1.31241	0.696047	1.10202	2.04606	1.86908	204.146	0.011936	1.56412	0.831973	1	1	1	1
4838	EGFR+	1A	Well	4838T1	1	73	889.59	8.18341	48.1607	397.076	0.315701	0.373004	0.395163	619.759	403.591	0.260782	0.308169	24.8091	42.8092	2724980	66117.3	222.683	1	0.512	2.69113e+06	1773800	1.51715	3.03431	1.8124	0.560807	1.43538	2.20419	2.24035	204.251	0.0136261	1.18151	1.18171	1	1	1	1
4838	EGFR+	1A	Well	4838T1	1	75	778.012	9.42807	158.932	477.306	0.229131	0.17323	0.518405	761.652	335.027	0.504351	0.23091	84.705	115.444	2946880	84425.8	284.346	1	0.512	2.90365e+06	1773800	1.63697	3.27394	1.17824	0.595731	1.02148	2.32224	1.63001	232.641	0.0115139	0.75603	0.457836	2	0	1	0
4838	EGFR+	1A	Well	4838T1	1	76	891.429	13.915	169.525	627.552	0.543798	0.278752	0.491709	862.911	307.865	0.538799	0.253631	100.683	139.019	2545450	69880.9	235.359	1	0.512	2.50967e+06	1773800	1.41486	2.82971	1.30807	0.375043	1.03305	2.89552	1.42049	304.947	0.012023	0.512602	0.470734	2	0	1	0
4838	EGFR+	1A	Well	4838T1	1	77	684.685	23.1964	150.804	299.918	0.336293	0.293727	0.490799	579.249	471.766	0.367769	0.23275	93.8349	78.8124	3293040	82936.8	279.331	1	0.512	3.25058e+06	1773800	1.83255	3.6651	1.68891	0.931358	1.18202	1.45132	2.28291	158.045	0.013121	0.873426	0.63287	1	1	1	1
4838	EGFR+	1A	Well	4838T1	1	78	382.638	36.2483	119.316	75.57	0.407569	0.402038	0.529152	270.911	275.486	0.310198	0.589029	68.0621	69.2849	2234730	57999.1	195.341	1	0.512	2.20503e+06	1773800	1.24311	2.48623	1.41028	2.5849	1.41241	1.38896	5.06336	108.965	0.0127276	0.986429	1.89888	1	0	1	0
4838	EGFR+	1A	Well	4838T1	1	79	734.478	9.97526	154.569	337.443	0.458206	0.310005	0.423868	516.521	287.815	0.494471	0.23637	44.2001	83.6786	2520270	53170.4	179.078	1	0.512	2.49305e+06	1773800	1.40548	2.81097	1.6072	0.530691	1.42197	2.55191	2.1766	183.752	0.0156969	0.676563	0.478026	1	1	1	1
4838	EGFR+	1A	Well	4838T1	1	80	679.911	12.6965	170.483	345.999	0.419356	0.264669	0.513818	613.996	325.696	0.342673	0.206428	76.665	174.262	3146710	79571.6	267.997	1	0.512	3.10597e+06	1773800	1.75103	3.50205	1.2153	0.77456	1.10735	2.08756	1.96507	175.325	0.0130675	0.631132	0.602405	1	1	1	1
4838	EGFR+	1A	Well	4838T1	1	81	677.776	9.82962	140.014	281.597	0.571972	0.272484	0.471229	536.723	373.541	0.473606	0.250633	75.4297	102.836	2501380	75750	255.126	1	0.512	2462596	1773800	1.38832	2.77663	1.46414	0.905997	1.2628	1.81446	2.4069	193.3	0.0108834	0.476394	0.529201	1	1	1	1
4838	EGFR+	1A	Well	4838T1	1	82	410.053	0.964235	39.5352	80.045	0.394618	0.484434	0.492429	269.805	291.3	0.51304	0.330175	15.7769	21.3698	2028080	56342	189.76	1	0.512	1.99923e+06	1773800	1.12709	2.25418	1.5351	2.37067	1.51981	1.40767	5.12278	119.691	0.0118791	1.2276	0.643566	1	0	1	0
4838	EGFR+	1A	Well	4838T1	1	83	512.544	9.12965	147.755	143.532	0.328635	0.574501	0.485955	369.627	310.279	0.468006	0.390751	85.6237	110.334	2333660	67130.3	226.095	1	0.512	2.29929e+06	1773800	1.29625	2.5925	1.37234	1.57522	1.38665	1.65188	3.57094	142.575	0.0114664	1.74814	0.834927	1	0	1	0
4838	EGFR+	1A	Well	4838T1	1	84	587.525	7.21863	135.579	212.762	0.253186	0.725642	0.482249	448.458	338.771	0.306601	0.62134	80.1882	91.8705	3258610	69981	235.696	1	0.512	3.22278e+06	1773800	1.81688	3.63376	1.43732	1.10779	1.3101	1.73428	2.76142	123.414	0.0154171	2.86604	2.02654	1	1	1	1
4838	EGFR+	1A	Well	4838T1	1	85	506.348	26.9679	98.7077	127.862	0.425646	0.4218	0.491712	369.415	337.921	0.550342	0.278296	66.6507	61.9964	2898480	71720	241.553	1	0.512	2.86176e+06	1773800	1.61335	3.2267	1.39895	1.88917	1.37068	1.49842	3.96011	114.487	0.0133581	0.990964	0.505678	1	0	1	0
4838	EGFR+	1A	Well	4838T1	1	86	600.34	33.389	146.365	238.609	0.535021	0.237024	0.472811	449.678	313.744	0.522458	0.315219	60.9484	92.2447	2480790	62668.9	211.069	1	0.512	2.4487e+06	1773800	1.38048	2.76097	1.48645	0.884581	1.33504	1.91347	2.516	162.87	0.0130809	0.443018	0.603338	1	1	1	1
4838	EGFR+	1A	Well	4838T1	1	87	602.525	15.0242	134.684	261.058	0.36468	0.525218	0.50748	502.766	327.683	0.376745	0.51034	47.3675	86.5276	2639490	71766	241.708	1	0.512	2.60275e+06	1773800	1.46733	2.93466	1.3557	0.925879	1.19842	1.83874	2.30801	171.32	0.0121413	1.44022	1.3546	1	1	1	1
4838	EGFR+	1A	Well	4838T1	1	88	674.76	19.1702	163.353	250.462	0.436709	0.335831	0.488914	563.437	366.474	0.46311	0.344612	85.9306	87.5703	2982800	92926.1	312.975	1	0.512	2.93522e+06	1773800	1.65476	3.30953	1.17094	1.24959	1.19758	1.84122	2.69406	170.247	0.0105744	0.769004	0.744126	1	1	1	1
4838	EGFR+	1A	Well	4838T1	1	89	690.504	18.7231	153.867	341.021	0.337094	0.357318	0.498034	599.668	336.178	0.350342	0.382811	97.1407	110.636	2713490	76795.4	258.647	1	0.512	2.67417e+06	1773800	1.50759	3.01519	1.29976	0.758449	1.15148	2.05398	2.02481	198.882	0.0116575	1.06	1.09268	1	1	1	1
4838	EGFR+	1A	Well	4838T1	1	90	566.818	9.62146	136.69	202.528	0.281531	0.478011	0.504336	454.484	397.635	0.42732	0.399582	46.069	86.1494	2600270	74808.8	251.956	1	0.512	2.56197e+06	1773800	1.44434	2.88868	1.57819	1.24406	1.24717	1.42547	2.79871	157.333	0.011465	1.6979	0.935088	1	1	1	1
4838	EGFR+	1A	Well	4838T1	1	91	915.456	31.7384	142.734	380.128	0.565872	0.272572	0.417912	703.651	487.671	0.503827	0.32919	106.966	116.986	3930870	96057.9	323.523	1	0.512	3.88169e+06	1773800	2.18835	4.37669	1.50738	0.85109	1.30101	1.8772	2.40828	160.772	0.0135282	0.481685	0.653379	1	1	1	1
4838	EGFR+	1A	Well	4838T1	1	92	491.531	5.66444	145.513	166.938	0.323695	0.465671	0.466858	326.872	262.088	0.336778	0.515287	34.9971	48.0465	1892080	47486.3	159.934	1	0.512	1.86777e+06	1773800	1.05297	2.10595	1.63873	0.958044	1.50374	1.87544	2.94439	155.214	0.0131676	1.43861	1.53005	1	0	1	0
4838	EGFR+	1A	Well	4838T1	1	93	796.687	2.64617	118.895	439.599	0.278369	0.594892	0.453041	644.78	299.446	0.451287	0.409998	32.1464	54.0743	1864120	60920.7	205.181	1	0.512	1.83293e+06	1773800	1.03333	2.06667	1.45942	0.466746	1.2356	2.66054	1.8123	311.99	0.0100724	2.13706	0.908508	2	1	1	1
4838	EGFR+	1A	Well	4838T1	1	94	654.936	3.41022	124.227	353.303	0.454021	0.231571	0.514126	581	325.661	0.417	0.356041	11.8462	48.2528	1428030	67606	227.697	1	0.512	1.39342e+06	1773800	0.785554	1.57111	1.43024	0.644481	1.12726	2.0111	1.85375	369.803	0.00689999	0.510045	0.853815	3	1	0	0
4838	EGFR+	1A	Well	4838T1	1	95	495.26	6.27324	121.603	177.419	0.394652	0.434895	0.469283	333.178	275.345	0.455833	0.408052	29.7847	38.094	1495530	46246.7	155.759	1	0.512	1.47185e+06	1773800	0.829773	1.65955	1.76776	0.877916	1.48647	1.79869	2.79147	200.765	0.0106546	1.10197	0.895179	1	0	1	0
4838	EGFR+	1A	Well	4838T1	1	96	604.671	0.808862	76.2701	272.182	0.335199	0.492913	0.442775	411.934	247.687	0.200299	0.203491	1.12868	12.6226	1200820	41494.1	139.752	1	0.512	1.17958e+06	1773800	0.664999	1.33	1.77233	0.513451	1.46788	2.44127	2.22157	309.725	0.00951684	1.47051	1.01594	2	1	0	0
4838	EGFR+	1A	Well	4838T1	1	97	544.618	8.27579	127.124	241.927	0.483962	0.353648	0.514049	440.472	279.218	0.438316	0.376439	34.5834	61.7035	1608700	58950.4	198.545	1	0.512	1.57852e+06	1773800	0.889907	1.77981	1.40632	0.820681	1.23644	1.95051	2.25117	247.482	0.00896429	0.730735	0.85883	2	1	1	1
4838	EGFR+	1A	Well	4838T1	1	98	546.806	3.3697	71.4774	196.09	0.310314	0.295183	0.489743	412.076	356.145	0.384761	0.357751	15.0205	26.947	1898690	64128.9	215.986	1	0.512	1.86586e+06	1773800	1.0519	2.1038	1.64893	1.10146	1.32695	1.53535	2.78855	195.873	0.00974042	0.95124	0.929801	1	1	1	1
4838	EGFR+	1A	Well	4838T1	1	100	706.535	1.61925	51.2504	343.361	0.395502	0.447326	0.464941	559.849	290.891	0.314216	0.346871	20.4462	32.088	1574950	64277.9	216.488	1	0.512	1.54204e+06	1773800	0.869342	1.73868	1.34368	0.630497	1.26201	2.42887	2.0577	321.996	0.00803132	1.13103	1.10393	2	1	1	1
4838	EGFR+	1A	Well	4838T1	1	101	552.227	0.0119294	42.8048	268.284	0.442483	0.422108	0.443671	360.613	189.235	0.257425	0.692946	9.58828	12.921	973143	27413.7	92.3292	1	0.512	959107	1773800	0.540708	1.08142	2.04957	0.344148	1.53136	2.91821	2.05837	333.464	0.0117126	0.953953	2.69184	2	0	0	0
4838	EGFR+	1A	Well	4838T1	1	102	609.497	1.50868	87.2457	266.459	0.336413	0.571043	0.501438	502.408	300.225	0.278512	0.646993	4.18197	26.4867	1805040	70056.1	235.949	1	0.512	1.76917e+06	1773800	0.99739	1.99478	1.27241	0.885498	1.21315	2.03013	2.2874	251.861	0.00845429	1.69745	2.32303	2	1	1	1
4838	EGFR+	1A	Well	4838T1	1	103	827.186	6.36554	158.148	470.822	0.634566	0.240742	0.446775	668.055	310.653	0.485452	0.375475	54.0887	81.4756	1779850	58560.9	197.233	1	0.512	1.74987e+06	1773800	0.986507	1.97301	1.57506	0.418912	1.2382	2.66273	1.7569	338.596	0.0100035	0.379381	0.773454	2	1	1	1
4838	EGFR+	1A	Well	4838T1	1	105	545.617	1.89631	42.3082	209.632	0.490912	0.250719	0.49218	413.802	282.984	0.56191	0.260862	8.38144	20.8604	1707470	60620.5	204.17	1	0.512	1.67643e+06	1773800	0.945108	1.89022	1.38602	0.973945	1.31855	1.92808	2.60274	218.918	0.00925805	0.510721	0.464242	1	1	1	1
4838	EGFR+	1A	Well	4838T1	1	107	315.731	2.11924	27.1789	44.89	0.308671	0.572835	0.506336	190.067	226.61	0.38163	0.492556	19.7041	13.4254	1707720	43104.8	145.177	1	0.512	1.68565e+06	1773800	0.950305	1.90061	1.56092	3.23406	1.66116	1.39328	7.03344	100.003	0.0130917	1.85581	1.29066	1	0	1	0
4838	EGFR+	1A	Well	4838T1	1	108	478.49	3.5489	125.763	167.47	0.426483	0.376404	0.51421	362.906	279.845	0.432175	0.399016	33.4355	102.241	1987430	58027.3	195.436	1	0.512	1.95772e+06	1773800	1.10369	2.20737	1.4319	1.16699	1.3185	1.70984	2.85717	164.406	0.0112946	0.882577	0.923274	1	0	1	0
4838	EGFR+	1A	Well	4838T1	1	109	535.658	2.48274	133.081	254.334	0.337989	0.438737	0.508245	422.391	250.464	0.389666	0.278391	58.8794	138.338	1913550	49898.2	168.057	1	0.512	1.888e+06	1773800	1.06438	2.12877	1.49035	0.660773	1.26816	2.13866	2.10612	198.421	0.0126669	1.29808	0.714435	1	1	1	1
4838	EGFR+	1A	Well	4838T1	1	111	551.153	9.91925	169.608	239.071	0.47733	0.383255	0.524375	462.003	297.682	0.552842	0.306178	38.5287	104.471	1628440	66191.2	222.932	1	0.512	1.59455e+06	1773800	0.898946	1.79789	1.3353	0.932493	1.19296	1.85148	2.30539	256.969	0.00806475	0.802914	0.553826	2	1	1	1
4838	EGFR+	1A	Well	4838T1	1	112	371.194	20.2684	92.5901	50.65	0.52212	0.336215	0.491707	231.865	294.812	0.50331	0.356323	61.8306	68.4829	1864930	53804.9	181.215	1	0.512	1.83738e+06	1773800	1.03585	2.07169	1.62686	3.57779	1.60091	1.25909	7.32861	111.921	0.0114322	0.643942	0.707959	1	0	1	0
4838	EGFR+	1A	Well	4838T1	1	113	504.019	10.5311	126.761	189.993	0.57807	0.276621	0.495553	371.175	290.407	0.389366	0.409548	53.4992	60.3794	1353470	53795.1	181.182	1	0.512	1.32593e+06	1773800	0.747506	1.49501	1.60285	0.953625	1.3579	1.73556	2.65283	248.275	0.00825144	0.478525	1.05183	2	0	0	0
4838	EGFR+	1A	Well	4838T1	1	114	400.7	12.0933	117.777	118.16	0.500504	0.273188	0.482967	253.15	235.679	0.502252	0.354027	55.7489	74.8163	1177050	40080.2	134.99	1	0.512	1.15653e+06	1773800	0.652006	1.30401	1.7459	1.14243	1.58286	1.70019	3.39116	194.132	0.00966007	0.545826	0.704879	1	0	0	0
4838	EGFR+	1A	Well	4838T1	1	115	327.876	7.39041	29.9461	44.428	0.356942	0.303026	0.46612	177.658	235.297	0.34129	0.409768	36.597	10.502	1295520	39557.6	133.23	1	0.512	1.27527e+06	1773800	0.718946	1.43789	1.7661	2.99878	1.84555	1.39346	7.37994	123.554	0.0107926	0.84895	1.20064	1	0	0	0
4838	EGFR+	1A	Well	4838T1	1	116	687.669	5.68848	114.117	327.067	0.350767	0.496348	0.439198	493.553	245.235	0.303988	0.219112	46.2554	58.3735	1436730	49431.7	166.486	1	0.512	1.41142e+06	1773800	0.795705	1.59141	1.47301	0.509027	1.3933	2.80412	2.10253	310.136	0.00955882	1.41504	0.720792	2	1	0	0
4838	EGFR+	1A	Well	4838T1	1	117	375.488	6.90597	140.017	106.435	0.360588	0.415793	0.54952	278.704	263.844	0.321039	0.585769	55.2074	128.02	1675730	51148.8	172.269	1	0.512	1.64954e+06	1773800	0.929948	1.8599	1.53158	1.61854	1.34726	1.42314	3.52786	149.849	0.0107965	1.1531	1.8246	1	0	1	0
4838	EGFR+	1A	Well	4838T1	1	118	481.692	3.29984	134.289	210.701	0.279751	0.642639	0.506131	357.949	244.322	0.488022	0.32485	63.2291	108.965	1290940	43719.7	147.248	1	0.512	1.26856e+06	1773800	0.715163	1.43033	1.65926	0.698848	1.3457	1.97155	2.28614	250.257	0.00971372	2.29718	0.665646	2	0	0	0
4838	EGFR+	1A	Well	4838T2	1	3	630.583	5.74932	106.789	275.728	0.362828	0.496704	0.503132	531.386	319.183	0.46982	0.359851	38.7622	122.939	4213660	75908	255.658	NM	0.925	4.14345e+06	1166700	3.55142	7.10285	1.24848	0.927211	1.18668	1.97562	2.28697	74.8131	0.0277826	1.36898	0.765934	1	1	0	0
4838	EGFR+	1A	Well	4838T2	1	6	681.669	14.1886	161.898	232.31	0.532444	0.218537	0.518069	624.044	429.074	0.522812	0.272092	119.452	198.194	2192330	116311	391.734	NM	0.925	2.08474e+06	1166700	1.78687	3.57374	1.09532	1.68626	1.09234	1.5887	2.93431	174.619	0.00912288	0.410441	0.520439	1	1	1	1
4838	EGFR+	1A	Well	4838T2	1	7	536.364	2.15783	177.385	213.175	0.434275	0.430635	0.532395	453.748	315.894	0.460327	0.243439	74.788	201.175	4482800	71429	240.573	NM	0.925	4.41673e+06	1166700	3.78566	7.57132	1.31309	1.12852	1.18207	1.69792	2.51607	59.9299	0.031472	0.991618	0.528839	1	1	0	0
4838	EGFR+	1A	Well	4838T2	1	9	1092.28	20.5514	119.847	539.372	0.40271	0.470784	0.447502	1016.17	620.014	0.362685	0.405566	97.8516	202.13	1661360	141567	476.798	NM	0.925	1.53041e+06	1166700	1.31174	2.62349	1.30037	0.883987	1.0749	1.7617	2.0251	387.336	0.0055023	1.16904	1.11823	3	0	1	0
4838	EGFR+	1A	Well	4838T2	1	10	672.291	15.0389	153.446	306.251	0.466087	0.376719	0.553828	675.573	465.188	0.433752	0.372187	118.099	197.243	3232130	109656	369.322	NM	0.925	3.1307e+06	1166700	2.68338	5.36676	1.25957	1.20595	0.995142	1.4452	2.19523	125.881	0.0145314	0.808259	0.858064	1	1	0	0
4838	EGFR+	1A	Well	4838T2	1	12	956.269	8.12863	141.178	595.158	0.319224	0.384229	0.49882	979.625	523.108	0.659919	0.185679	97.6397	198.66	4834030	114153	384.467	NM	0.925	4.72844e+06	1166700	4.05283	8.10566	1.36061	0.645991	0.976158	1.82805	1.60675	120.857	0.0210829	1.20363	0.281366	1	0	0	0
4838	EGFR+	1A	Well	4838T2	1	14	517.749	5.07973	153.927	184.825	0.287213	0.392913	0.530118	427.575	311.065	0.344592	0.249312	51.2207	104.648	2261480	72075.4	242.75	NM	0.925	2.19481e+06	1166700	1.88121	3.76242	1.28142	1.3134	1.2109	1.66444	2.80129	113.643	0.0154992	1.36802	0.723499	1	1	1	1
4838	EGFR+	1A	Well	4838T2	1	15	551.68	8.63385	163.471	180.062	0.304379	0.377384	0.491338	419.639	338.094	0.257959	0.663486	77.1159	185.691	3546840	71133.3	239.577	NM	0.925	3.48104e+06	1166700	2.98366	5.96733	1.41121	1.33053	1.31465	1.63174	3.06383	70.3227	0.0249078	1.23985	2.57206	1	1	0	0
4838	EGFR+	1A	Well	4838T2	1	16	886.956	7.18946	163.235	408.362	0.172871	0.189999	0.504912	891.148	494.699	0.114118	0.209179	47.8825	139.731	2620900	143345	482.786	NM	0.925	2.48831e+06	1166700	2.13277	4.26555	1.02468	1.18225	0.995296	1.79292	2.17198	208.918	0.00883527	1.09908	1.83301	1	0	1	0
4838	EGFR+	1A	Well	4838T2	1	17	668.762	5.3861	171.803	342.085	0.409646	0.306617	0.517365	605.169	307.308	0.284604	0.275359	58.5423	150.219	2179690	78112.8	263.084	NM	0.925	2.10744e+06	1166700	1.80632	3.61264	1.1681	0.76906	1.10508	2.17619	1.95496	167.514	0.0137319	0.748493	0.967516	1	1	1	1
4838	EGFR+	1A	Well	4838T2	1	18	698.672	6.86394	185.384	182.296	0.237504	0.486882	0.483205	583.286	455.253	0.249684	0.302188	41.7895	128.978	2091220	119059	400.99	NM	0.925	1.98109e+06	1166700	1.69803	3.39606	1.13532	2.19966	1.19782	1.53469	3.83262	171.754	0.00846918	2.04999	1.21028	1	1	1	1
4838	EGFR+	1A	Well	4838T2	1	20	1019.76	14.992	173.733	513.017	0.269174	0.360896	0.455431	941.138	455.299	0.347945	0.544171	85.0257	151.712	3932470	127114	428.121	NM	0.925	3.81489e+06	1166700	3.26981	6.53962	1.06348	0.834516	1.08354	2.23976	1.98777	143.913	0.0152752	1.34075	1.56396	1	0	0	0
4838	EGFR+	1A	Well	4838T2	1	21	903.092	7.16486	100.712	449.285	0.487091	0.291593	0.435969	734.606	399.587	0.447747	0.30028	15.0972	47.1224	1867440	84715.3	285.321	NM	0.925	1.78908e+06	1166700	1.53345	3.0669	1.40048	0.635056	1.22936	2.26006	2.01006	239.527	0.010749	0.598642	0.670647	2	0	1	0
4838	EGFR+	1A	Well	4838T2	1	22	577.096	11.0922	187.901	177.594	0.456688	0.40506	0.499237	459.84	369.175	0.40596	0.435247	72.0229	148.651	2280320	83802.3	282.246	NM	0.925	2.2028e+06	1166700	1.88806	3.77613	1.30799	1.58928	1.25499	1.5632	3.24952	121.776	0.0133788	0.886951	1.07214	1	1	1	1
4838	EGFR+	1A	Well	4838T2	1	23	407.427	8.98495	134.385	104.523	0.349532	0.459144	0.559347	323.497	287.016	0.352213	0.45067	127.544	203.585	1029710	65016	218.974	NM	0.925	969570	1166700	0.831036	1.66207	1.31073	2.09498	1.25945	1.41953	3.89797	194.635	0.00759027	1.3136	1.27954	1	0	1	0
4838	EGFR+	1A	Well	4838T2	1	25	658.345	9.45325	99.1063	256.177	0.431147	0.433447	0.460212	495.896	332.666	0.451097	0.346057	31.3453	94.3178	2191470	71175.5	239.719	NM	0.925	2.12563e+06	1166700	1.82192	3.64384	1.38773	0.935755	1.32759	1.979	2.56988	136.092	0.0152005	1.00533	0.767145	1	1	1	1
4838	EGFR+	1A	Well	4838T2	1	26	1015.17	3.34909	150.134	483.279	0.377218	0.471951	0.396785	760.178	355.045	0.330585	0.535101	46.2204	124.991	1346580	82214.7	276.899	NM	0.925	1.27053e+06	1166700	1.089	2.17799	1.28222	0.572959	1.33544	2.85927	2.10059	349.027	0.00786565	1.25114	1.61865	2	0	1	0
4838	EGFR+	1A	Well	4838T2	1	27	430.74	3.11202	101.38	83.741	0.34747	0.377601	0.525124	319.882	303.556	0.250883	0.462655	27.9457	73.9315	1501330	70113.1	236.141	NM	0.925	1.43648e+06	1166700	1.23123	2.46246	1.28549	2.8199	1.34656	1.41898	5.14372	129.903	0.0104279	1.08672	1.84411	1	0	1	0
4838	EGFR+	1A	Well	4838T2	1	38	771.189	4.66432	185.168	276.96	0.351553	0.545314	0.384754	480.606	339.851	0.388843	0.290865	28.3285	61.3868	1722520	60465	203.646	NM	0.925	1.66659e+06	1166700	1.42846	2.85693	1.66883	0.73529	1.60462	2.2692	2.78448	168.225	0.0140289	1.55116	0.748027	1	1	1	1
4838	EGFR+	1A	Well	4838T2	1	39	455.624	7.97458	160.278	108.374	0.456701	0.359874	0.485318	309.188	285.838	0.468293	0.220579	32.8816	81.6471	1198480	59624.1	200.814	NM	0.925	1.14333e+06	1166700	0.979967	1.95993	1.4234	1.85297	1.47361	1.59399	4.20418	157.754	0.00975995	0.787986	0.471028	1	0	1	0
4838	EGFR+	1A	Well	4838T2	1	40	611.225	7.69094	152.857	206.396	0.304279	0.627945	0.467175	453.727	342.909	0.35553	0.535745	37.4129	106.083	1699040	73435.6	247.331	NM	0.925	1.63111e+06	1166700	1.39806	2.79611	1.38644	1.19833	1.34712	1.78247	2.96142	162.271	0.0113051	2.06371	1.50689	1	1	1	1
4838	EGFR+	1A	Well	4838T2	1	41	336.285	6.78652	58.9002	54.55	0.376272	0.507486	0.506786	209.205	294.208	0.287587	0.647447	6.26134	19.4848	3135170	45918.9	154.655	NM	0.925	3.09269e+06	1166700	2.65081	5.30161	1.90235	2.83511	1.60744	1.14302	6.16471	39.4606	0.0342802	1.34872	2.25131	1	0	0	0
4838	EGFR+	1A	Well	4838T2	1	43	820.902	13.1421	173.448	394.887	0.290359	0.323785	0.490049	758.7	483.311	0.428559	0.390246	75.61	152.97	1832180	108020	363.813	NM	0.925	1.73226e+06	1166700	1.48475	2.96951	1.32846	0.921309	1.08198	1.6985	2.07883	255.497	0.00816218	1.11512	0.9106	2	0	1	0
4838	EGFR+	1A	Well	4838T2	1	46	865.875	7.06791	128.587	417.415	0.322499	0.554287	0.441388	702.567	486.265	0.313284	0.52195	58.1919	103.369	2257370	84665.1	285.152	NM	0.925	2.17905e+06	1166700	1.86771	3.73542	1.70528	0.683138	1.23244	1.78066	2.07437	188.083	0.0130997	1.71872	1.66606	1	1	1	1
4838	EGFR+	1A	Well	4838T2	1	47	659.678	13.0784	142.333	139.317	0.403455	0.456557	0.438235	462.203	477.201	0.253369	0.503716	61.9849	124.32	2582530	95868.8	322.886	NM	0.925	2.49385e+06	1166700	2.13753	4.27505	1.47792	2.31764	1.42725	1.38239	4.73509	108.116	0.0132401	1.13162	1.98807	1	1	1	1
4838	EGFR+	1A	Well	4838T2	1	48	640.659	9.64521	166.948	273.517	0.402077	0.465947	0.472732	495.606	336.38	0.424093	0.404007	66.1632	151.913	1842810	65940.9	222.089	NM	0.925	1.78181e+06	1166700	1.52723	3.05445	1.51462	0.811975	1.29268	1.90457	2.3423	162.257	0.0137533	1.15885	0.952638	1	1	1	1
4838	EGFR+	1A	Well	4838T2	1	49	677.731	16.0114	163.752	291.94	0.490707	0.313215	0.488841	567.037	413.97	0.394186	0.479357	48.2285	96.46	2607920	81679.6	275.097	NM	0.925	2.53237e+06	1166700	2.17054	4.34108	1.50481	0.942307	1.19521	1.63715	2.32147	130.621	0.0157802	0.638293	1.21607	1	1	1	1
4838	EGFR+	1A	Well	4838T2	1	50	641.709	31.6611	135.111	165.396	0.491493	0.327075	0.458977	475.3	408.595	0.42285	0.43148	55.422	125.463	2357510	92014.3	309.904	NM	0.925	2.2724e+06	1166700	1.94771	3.89543	1.31846	1.87371	1.35011	1.57053	3.87983	122.015	0.0125698	0.665472	1.02041	1	1	1	1
4838	EGFR+	1A	Well	4838T2	1	52	655.019	5.44863	107.495	173.085	0.311132	0.615941	0.44035	460.63	432.735	0.32704	0.588275	46.4647	101.039	1641220	85375.6	287.545	NM	0.925	1.56225e+06	1166700	1.33903	2.67806	1.50493	1.66129	1.42201	1.51367	3.78438	172.001	0.00931354	1.97968	1.79879	1	1	1	1
4838	EGFR+	1A	Well	4838T2	1	53	502.137	8.33936	132.787	148.539	0.469316	0.383016	0.492855	366.088	326.534	0.370391	0.336723	97.9633	134.95	3363210	64592.9	217.549	NM	0.925	3.30346e+06	1166700	2.83146	5.66292	1.50097	1.46459	1.37163	1.53778	3.38051	64.6466	0.0260305	0.816115	0.909101	1	0	0	0
4838	EGFR+	1A	Well	4838T2	1	54	962.144	14.7486	187.46	575.958	0.411173	0.427102	0.492076	968.685	487.361	0.435531	0.383768	66.6624	153.408	1458780	116605	392.727	NM	0.925	1.35092e+06	1166700	1.1579	2.3158	1.24097	0.681867	0.993248	1.97419	1.67051	418.294	0.00589671	1.03874	0.88115	3	0	1	0
4838	EGFR+	1A	Well	4838T2	1	55	594.557	5.28376	135.584	161.679	0.318053	0.571918	0.438096	395.292	335.053	0.32715	0.588112	11.8036	42.0762	1556170	69362.5	233.613	NM	0.925	1.49201e+06	1166700	1.27883	2.55766	1.43422	1.44492	1.5041	1.77452	3.67739	154.552	0.0109483	1.79818	1.79768	1	0	1	0
4838	EGFR+	1A	Well	4838T3	1	0	457.337	9.90188	134.43	166.179	0.311662	0.254364	0.5675	393.166	286.338	0.385617	0.17074	9.90188	134.43	3928200	67395.2	226.987	1	1.022	3.85932e+06	2559000	1.50814	3.01627	1.26147	1.36592	1.16322	1.59719	2.75207	130.348	0.0132883	0.816153	0.442771	1	0	1	0
4838	EGFR+	1A	Well	4838T3	1	1	681.242	8.7485	92.5471	261.762	0.397805	0.449228	0.466521	532.762	379.347	0.450365	0.293082	8.7485	92.5471	4165770	80463.2	271	1	1.022	4.08354e+06	2559000	1.59575	3.19151	1.3998	1.03529	1.2787	1.79583	2.60252	166.931	0.0117768	1.12927	0.650765	1	1	1	1
4838	EGFR+	1A	Well	4838T3	1	2	513.369	6.00532	78.161	138.871	0.358616	0.417679	0.504808	392.29	333.015	0.246202	0.467044	6.00532	78.161	4832110	75243.2	253.419	1	1.022	4.75521e+06	2559000	1.85823	3.71646	1.31409	1.82485	1.30865	1.54158	3.69673	105.555	0.0146653	1.1647	1.897	1	0	1	0
4838	EGFR+	1A	Well	4838T3	1	4	427.104	11.247	86.9759	101.816	0.258859	0.675958	0.506534	299.218	274.264	0.305438	0.609371	11.247	86.9759	3330030	58611	197.402	1	1.022	3.27013e+06	2559000	1.27789	2.55579	1.38937	1.93881	1.4274	1.55727	4.19486	117.075	0.0129471	2.6113	1.99507	1	0	1	0
4838	EGFR+	1A	Well	4838T3	1	5	470.841	5.41433	92.199	112.439	0.456907	0.345836	0.487722	327.223	298.256	0.302486	0.368452	5.41433	92.199	3837540	63772	214.784	1	1.022	3.77237e+06	2559000	1.47416	2.94831	1.38863	1.91023	1.4389	1.57865	4.18752	110.987	0.0137269	0.756907	1.21808	1	0	1	0
4838	EGFR+	1A	Well	4838T3	1	6	528.74	7.45714	55.5889	149.248	0.294051	0.198153	0.498035	401.815	339.539	0.297623	0.414646	7.45714	55.5889	5754010	74990.2	252.567	1	1.022	5.67737e+06	2559000	2.21859	4.43718	1.34435	1.69226	1.31588	1.55723	3.54269	90.5564	0.0175683	0.673873	1.39319	1	1	0	0
4838	EGFR+	1A	Well	4838T3	1	8	549.66	6.63231	138.17	123.766	0.46214	0.399399	0.51265	444.78	449.473	0.531421	0.308537	6.63231	138.17	7033510	95312.9	321.014	1	1.022	6.9361e+06	2559000	2.71047	5.42095	1.40017	2.59372	1.2358	1.2229	4.44112	82.0484	0.0168869	0.864238	0.580589	1	1	0	0
4838	EGFR+	1A	Well	4838T3	1	9	547.951	6.13539	100.988	155.164	0.379147	0.422771	0.526499	460.767	373.563	0.509265	0.318568	6.13539	100.988	6786630	90737.2	305.603	1	1.022	6.6939e+06	2559000	2.61583	5.23165	1.22238	1.96955	1.18921	1.46682	3.53143	88.073	0.0171191	1.11506	0.625545	1	1	0	0
4838	EGFR+	1A	Well	4838T3	1	11	606.587	9.81382	121.584	175.977	0.298195	0.416348	0.483519	472.317	358.334	0.383554	0.273927	9.81382	121.584	5842650	87986.9	296.34	1	1.022	5.75273e+06	2559000	2.24804	4.49607	1.2092	1.68397	1.28428	1.6928	3.44697	105.051	0.015172	1.39623	0.714181	1	1	0	0
4838	EGFR+	1A	Well	4838T3	1	12	625.806	4.86231	89.5397	259.639	0.386712	0.495663	0.494104	511.283	330.897	0.323264	0.549943	4.86231	89.5397	3929140	74716.2	251.644	1	1.022	3.85278e+06	2559000	1.50558	3.01116	1.31494	0.969207	1.22399	1.89124	2.41029	169.796	0.011966	1.28174	1.70122	1	1	1	1
4838	EGFR+	1A	Well	4838T3	1	13	617.909	7.33169	68.8581	203.302	0.362594	0.530894	0.457481	446.91	317.903	0.463917	0.339837	7.33169	68.8581	3868530	72330.2	243.608	1	1.022	3.79461e+06	2559000	1.48285	2.9657	1.30498	1.19826	1.38263	1.9437	3.03937	150.693	0.0121741	1.46416	0.732538	1	1	1	1
4838	EGFR+	1A	Well	4838T3	1	15	604.5	16.329	128.37	207.061	0.298172	0.315932	0.531591	541.67	379.543	0.329996	0.483664	16.329	128.37	6609510	99349.5	334.609	1	1.022	6.50797e+06	2559000	2.54317	5.08634	1.13429	1.61599	1.11599	1.5927	2.91943	106.495	0.0152009	1.05956	1.46567	1	1	0	0
4838	EGFR+	1A	Well	4838T3	1	16	361.937	7.08786	85.8165	93.019	0.231653	0.321369	0.509246	235.296	219.847	0.304411	0.246404	7.08786	85.8165	2606740	42243.8	142.277	1	1.022	2.56357e+06	2559000	1.00178	2.00357	1.5452	1.52955	1.53822	1.64631	3.891	117.438	0.0140822	1.38729	0.809445	1	0	1	0
4838	EGFR+	1A	Well	4838T3	1	17	652.551	7.51722	117.079	208.086	0.364451	0.508425	0.517924	584.244	416.947	0.333488	0.477032	7.51722	117.079	7022220	111686	376.158	1	1.022	6.90808e+06	2559000	2.69952	5.39904	1.10844	1.8077	1.11692	1.56507	3.13597	108.212	0.0143531	1.39504	1.43043	1	1	0	0
4838	EGFR+	1A	Well	4838T3	1	20	595.783	5.239	92.785	189.616	0.422486	0.434199	0.492739	472.968	348.923	0.417839	0.365765	5.239	92.785	6130250	84130.6	283.352	1	1.022	6.04427e+06	2559000	2.36197	4.72393	1.23141	1.49435	1.25967	1.70749	3.14205	100.122	0.0166716	1.02772	0.875373	1	1	0	0
4838	EGFR+	1A	Well	4838T3	1	21	503.673	29.0935	81.8414	115.687	0.262868	0.318308	0.509322	386.354	348.849	0.345253	0.444664	29.0935	81.8414	6361210	80364.3	270.667	1	1.022	6.27908e+06	2559000	2.45372	4.90745	1.28885	2.33965	1.30366	1.44381	4.35376	78.7281	0.0181309	1.2109	1.28794	1	0	0	0
4838	EGFR+	1A	Well	4838T3	1	22	396.972	6.78092	70.3056	107.547	0.315379	0.436367	0.524275	282.328	250.431	0.326322	0.441974	6.78092	70.3056	3612060	51894.6	174.781	1	1.022	3.55902e+06	2559000	1.39079	2.78157	1.43283	1.62516	1.40607	1.58516	3.69115	101.499	0.0159146	1.38363	1.35441	1	0	1	0
4838	EGFR+	1A	Well	4838T3	1	26	573.692	7.65172	113.736	132.999	0.325385	0.533056	0.4856	437.23	370.783	0.326692	0.582903	7.65172	113.736	5986840	90329.9	304.231	1	1.022	5.89452e+06	2559000	2.30345	4.6069	1.21875	2.28747	1.31211	1.54724	4.31351	94.9077	0.0151428	1.63823	1.78426	1	1	0	0
4838	EGFR+	1A	Well	4838T3	1	27	420.536	8.6335	81.9032	122.072	0.419276	0.447508	0.499695	286.442	251.568	0.387087	0.445008	8.6335	81.9032	3854340	48803.4	164.37	1	1.022	3.80446e+06	2559000	1.4867	2.9734	1.5305	1.3465	1.46814	1.67166	3.44498	96.3349	0.0180897	1.06734	1.14963	1	0	1	0
4838	EGFR+	1A	Well	4838T3	1	29	710.429	7.81686	104.07	324.454	0.392638	0.317271	0.493073	616.485	371.996	0.459562	0.402841	7.81686	104.07	5769910	86707.5	292.031	1	1.022	5.68129e+06	2559000	2.22012	4.44025	1.27382	0.900069	1.15239	1.90978	2.18961	138.84	0.0152047	0.80805	0.876576	1	1	0	0
4838	EGFR+	1A	Well	4838T3	1	30	346.047	6.28474	41.0334	63.436	0.114253	0.0898574	0.536016	237.543	255.896	0.220941	0.153981	6.28474	41.0334	4386110	51694.5	174.107	1	1.022	4.33328e+06	2559000	1.69335	3.3867	1.46976	2.74461	1.45678	1.3523	5.45506	70.14	0.0194518	0.786477	0.696933	1	0	1	0
4838	EGFR+	1A	Well	4838T3	1	32	379.113	17.8801	143.916	55.822	0.440716	0.360801	0.458878	215.761	275.643	0.399343	0.200509	17.8801	143.916	3850810	47487.8	159.939	1	1.022	3.80228e+06	2559000	1.48585	2.97169	1.72343	2.86516	1.7571	1.37538	6.79146	72.6055	0.0185801	0.81867	0.502097	1	0	1	0
4838	EGFR+	1A	Well	4838T3	1	33	876.534	4.34717	85.401	516.627	0.378092	0.503261	0.498269	858.267	369.41	0.340733	0.461611	4.34717	85.401	6528250	101437	341.64	1	1.022	6.42458e+06	2559000	2.51058	5.02117	1.08128	0.661289	1.02128	2.37279	1.69665	170.93	0.0146972	1.33105	1.35476	1	0	0	0
4838	EGFR+	1A	Well	4838T3	1	35	748.075	5.4447	64.5278	374.235	0.395364	0.413998	0.452046	584.743	350.72	0.335789	0.46046	5.4447	64.5278	4183180	62502.4	210.508	1	1.022	4.1193e+06	2559000	1.60973	3.21946	1.66606	0.562502	1.27932	2.13297	1.99894	181.628	0.0152938	1.04713	1.37128	1	1	1	1
4838	EGFR+	1A	Well	4838T3	1	36	597.221	13.4763	106.8	256.307	0.504906	0.349009	0.476726	451.731	310.151	0.629518	0.23913	13.4763	106.8	2908510	58023.8	195.424	1	1.022	2.84921e+06	2559000	1.11341	2.22681	1.58707	0.762461	1.32207	1.92558	2.3301	202.86	0.0113948	0.691236	0.379862	1	1	1	1
4838	EGFR+	1A	Well	4838T3	1	37	669.635	14.9701	101.326	265.654	0.447709	0.308553	0.512042	597.021	417.504	0.518411	0.274136	14.9701	101.326	6374460	98386.9	331.367	1	1.022	6.27391e+06	2559000	2.4517	4.90341	1.25994	1.24736	1.12163	1.6039	2.5207	121.756	0.0147975	0.689182	0.528801	1	1	0	0
4838	EGFR+	1A	Well	4838T3	1	39	648.051	16.5906	119.189	328.534	0.751046	0.163036	0.499469	547.583	305.523	0.708924	0.179757	16.5906	119.189	3967640	65038.3	219.049	1	1.022	3.90117e+06	2559000	1.52449	3.04898	1.39477	0.666747	1.18348	2.12112	1.97255	179.595	0.0139192	0.217079	0.253563	1	1	1	1
4838	EGFR+	1A	Well	4838T3	1	40	322.418	14.1206	154.538	47.156	0.372657	0.468528	0.483321	182.917	236.943	0.474492	0.350318	14.1206	154.538	3541830	40309.1	135.761	1	1.022	3.50063e+06	2559000	1.36797	2.73594	1.7453	2.87898	1.76265	1.36074	6.83726	66.8571	0.0201526	1.25726	0.738301	1	0	1	0
4838	EGFR+	1A	Well	4838T3	1	41	383.771	5.08086	136.798	152.568	0.502611	0.319296	0.504861	253.595	213.115	0.2604	0.692227	5.08086	136.798	2272210	29996.1	101.027	1	1.022	2.24155e+06	2559000	0.875949	1.7519	2.10949	0.662177	1.51332	1.80077	2.51541	144.754	0.0173409	0.635275	2.65832	1	0	1	0
4838	EGFR+	1A	Well	4838T3	1	42	576.804	4.77899	60.3898	150.835	0.487477	0.314231	0.439984	380.164	295.643	0.336426	0.358558	4.77899	60.3898	2964560	68090.6	229.329	1	1.022	2.89497e+06	2559000	1.13129	2.26258	1.28917	1.5204	1.51725	1.95102	3.82407	168.022	0.00986609	0.644607	1.06579	1	0	1	0
4838	EGFR+	1A	Well	4838T3	1	44	753.078	9.06103	130.82	343.742	0.648814	0.194792	0.476706	639.601	397.524	0.567369	0.281946	9.06103	130.82	6085620	87844.1	295.859	1	1.022	5.99584e+06	2559000	2.34304	4.68608	1.34363	0.860701	1.17742	1.89442	2.19082	136.489	0.0158389	0.300228	0.496936	1	1	0	0
4838	EGFR+	1A	Well	4838T3	1	45	772.874	12.7795	117.014	319.817	0.485152	0.366862	0.453344	616.707	370.035	0.593557	0.270484	12.7795	117.014	6415190	88150.2	296.89	1	1.022	6.3251e+06	2559000	2.47171	4.94342	1.24637	0.928312	1.25323	2.08865	2.41661	124.753	0.0166507	0.75618	0.4557	1	1	0	0
4838	EGFR+	1A	Well	4838T3	1	47	565.378	9.72565	98.8348	131.627	0.419761	0.451963	0.460897	395.538	362.219	0.334896	0.540651	9.72565	98.8348	5706610	78358.4	263.911	1	1.022	5.62653e+06	2559000	2.19872	4.39744	1.3725	2.00499	1.42939	1.56087	4.2953	89.9473	0.0166626	1.07672	1.61438	1	0	1	0
4838	EGFR+	1A	Well	4838T3	1	48	403.129	9.85376	101.903	79.064	0.278483	0.668146	0.50577	273.76	285.734	0.247343	0.736228	9.85376	101.903	4669190	57807.6	194.696	1	1.022	4.61011e+06	2559000	1.80153	3.60306	1.46759	2.46251	1.47256	1.41085	5.09877	75.9799	0.0185061	2.39923	2.97655	1	0	1	0
4838	EGFR+	1A	Well	4838T3	1	49	940.562	5.80392	117.284	495.646	0.330164	0.407033	0.493701	940.915	532.457	0.3688	0.327119	5.80392	117.284	7585430	132206	445.269	1	1.022	7.45032e+06	2559000	2.91142	5.82283	1.19581	0.898361	0.999625	1.76646	1.89765	161.591	0.0130771	1.23282	0.886982	1	0	0	0
4838	EGFR+	1A	Well	4838T3	1	50	903.854	5.34089	50.0543	427.671	0.385573	0.226347	0.466065	813.001	519.728	0.471586	0.32069	5.34089	50.0543	7389920	114409	385.33	1	1.022	7.27299e+06	2559000	2.84212	5.68425	1.34879	0.900996	1.11175	1.73909	2.11343	143.027	0.0147516	0.587041	0.680024	1	0	0	0
4838	EGFR+	1A	Well	4838T3	1	51	394.364	6.1977	38.2684	38.156	0.299151	0.608917	0.513361	270.865	333.074	0.288799	0.590698	6.1977	38.2684	4693180	69094.1	232.709	1	1.022	4.62257e+06	2559000	1.8064	3.61279	1.43129	6.09888	1.45594	1.18401	10.3356	74.9739	0.0155249	2.03548	2.04536	1	0	1	0
4838	EGFR+	1A	Well	4838T3	1	53	728.286	8.61239	75.4883	398.523	0.420938	0.419927	0.507097	667.364	327.106	0.291352	0.554149	8.61239	75.4883	5876220	79822.1	268.841	1	1.022	5.79464e+06	2559000	2.26442	4.52883	1.21673	0.674593	1.09129	2.22645	1.82746	147.359	0.0168458	0.997598	1.90199	1	1	0	0
4838	EGFR+	1A	Well	4838T3	1	54	804.936	7.48842	98.2247	320.95	0.439796	0.425139	0.427981	601.246	428.604	0.438133	0.357835	7.48842	98.2247	6028120	83223.3	280.296	1	1.022	5.94307e+06	2559000	2.32242	4.64483	1.52911	0.873332	1.33878	1.87804	2.50798	129.444	0.0165712	0.966673	0.816727	1	1	0	0
4838	EGFR+	1A	Well	4838T3	1	55	840.209	9.14407	118.848	473.291	0.345958	0.219332	0.504053	819.537	374.104	0.226272	0.294277	9.14407	118.848	6379910	102805	346.246	1	1.022	6.27484e+06	2559000	2.45207	4.90414	1.08046	0.731571	1.02522	2.24592	1.77525	167.111	0.0141637	0.633984	1.30055	1	0	0	0
4838	EGFR+	1A	Well	4838T3	1	56	627.131	4.10031	162.494	284.733	0.378174	0.415191	0.558283	616.016	396.04	0.411027	0.424723	4.10031	162.494	7743680	98361.9	331.283	1	1.022	7.64315e+06	2559000	2.98677	5.97355	1.19547	1.16349	1.01804	1.5835	2.20252	103.124	0.0180316	1.09788	1.03332	1	1	0	0
4838	EGFR+	1A	Well	4838T3	1	58	740.615	17.0205	104.911	359.244	0.587893	0.263202	0.503837	677.795	415.677	0.52074	0.324823	17.0205	104.911	6513240	94581.7	318.551	1	1.022	6.41658e+06	2559000	2.50746	5.01491	1.3049	0.886726	1.09268	1.78171	2.06159	135.156	0.0157429	0.447704	0.623772	1	1	0	0
4838	EGFR+	1A	Well	4838T3	1	59	780.712	3.96421	49.0932	361.021	0.341355	0.513711	0.450074	619.349	319.312	0.388604	0.430053	3.96421	49.0932	4214540	76700.7	258.328	1	1.022	4.13615e+06	2559000	1.61632	3.23263	1.23607	0.715548	1.26054	2.44498	2.16251	191.593	0.0125137	1.50492	1.10666	1	1	1	1
4838	EGFR+	1A	Well	4838T3	1	61	347.369	4.24865	32.0167	49.757	0.441671	0.354307	0.480155	202.55	238.684	0.451601	0.363043	4.24865	32.0167	3405030	45366.1	152.793	1	1.022	3.35867e+06	2559000	1.31249	2.62498	1.56214	3.07078	1.71498	1.45535	6.98131	77.1624	0.01718	0.802197	0.803902	1	0	1	0
4838	EGFR+	1A	Well	4838T3	1	63	727.344	2.18014	49.9863	333.416	0.342348	0.491066	0.511304	674.376	386.413	0.307628	0.384208	2.18014	49.9863	5695470	101235	340.96	1	1.022	5.59201e+06	2559000	2.18523	4.37046	1.13331	1.02263	1.07854	1.8823	2.18149	154.303	0.0128181	1.43441	1.24894	1	1	1	1
4838	EGFR+	1A	Well	4838T3	1	64	661.223	13.1852	100.943	304.063	0.410596	0.463501	0.53611	627.59	372.076	0.375048	0.513394	13.1852	100.943	7266350	96059.1	323.527	1	1.022	7.16818e+06	2559000	2.80116	5.60233	1.15006	1.06401	1.05359	1.77712	2.17462	112.023	0.0173164	1.12885	1.36888	1	1	0	0
4838	EGFR+	1A	Well	4838T3	1	65	814.413	8.3484	107.6	422.533	0.36319	0.285506	0.46769	699.002	324.241	0.268087	0.333269	8.3484	107.6	6985590	82087	276.469	1	1.022	6.9017e+06	2559000	2.69703	5.39406	1.17279	0.654313	1.16511	2.51175	1.92745	129.587	0.0195105	0.786106	1.24314	1	1	0	0
4838	EGFR+	1A	Well	4838T3	1	66	671.595	9.71678	88.6515	303.57	0.269008	0.589586	0.535139	640.669	369.014	0.21897	0.429488	9.71678	88.6515	6770380	100089	337.099	1	1.022	6.66809e+06	2559000	2.60574	5.21148	1.09468	1.11045	1.04827	1.81997	2.21232	122.934	0.0154598	2.1917	1.9614	1	1	0	0
4838	EGFR+	1A	Well	4838T3	1	67	697.228	7.01924	68.4689	355.037	0.389301	0.488816	0.536945	681.131	376.998	0.365574	0.508692	7.01924	68.4689	7322910	96821.3	326.094	1	1.022	7.22396e+06	2559000	2.82296	5.64592	1.1561	0.918479	1.02363	1.84942	1.96382	120.641	0.0173138	1.25562	1.39149	1	1	0	0
4838	EGFR+	1A	Well	4838T3	1	68	701.878	1.68181	40.5905	248.581	0.490422	0.263378	0.469605	562.684	365.368	0.408107	0.28716	1.68181	40.5905	5899240	93261	314.103	1	1.022	5.80393e+06	2559000	2.26805	4.53609	1.16321	1.26358	1.24738	1.92102	2.82354	124.046	0.0144414	0.537044	0.703639	1	1	0	0
4838	EGFR+	1A	Well	4838T3	1	70	776.725	10.4469	132.71	317.031	0.586276	0.278984	0.457965	630.845	414.581	0.449274	0.415132	10.4469	132.71	6701070	93175.2	313.814	1	1.022	6.60584e+06	2559000	2.58142	5.16283	1.3211	0.989853	1.23125	1.87352	2.45	122.19	0.0164519	0.475858	0.924006	1	1	0	0
4838	EGFR+	1A	Well	4838T3	1	71	458.154	11.7593	118.529	80.583	0.549956	0.243656	0.467348	294.612	332.61	0.401172	0.202172	11.7593	118.529	4458650	63547.8	214.029	1	1.022	4.3937e+06	2559000	1.71696	3.43392	1.55404	2.65601	1.55511	1.37745	5.68549	85.7946	0.0160442	0.443046	0.503953	1	0	1	0
4838	EGFR+	1A	Well	4838T3	1	72	839.775	5.79614	63.9036	419.083	0.433812	0.369736	0.500139	809.382	453.74	0.464806	0.28968	5.79614	63.9036	7178390	115885	390.299	1	1.022	7.05996e+06	2559000	2.75887	5.51775	1.16254	0.931317	1.03755	1.85078	2.00384	146.687	0.0141372	0.852295	0.623228	1	0	0	0
4838	EGFR+	1A	Well	4838T3	1	73	625.684	1.59217	63.9523	266.603	0.277562	0.351003	0.536027	577.546	384.798	0.270189	0.266933	1.59217	63.9523	5602940	92322.7	310.943	1	1.022	5.50859e+06	2559000	2.15263	4.30526	1.23752	1.16631	1.08335	1.62601	2.34688	134.149	0.0138458	1.26459	0.987949	1	1	1	1
4838	EGFR+	1A	Well	4838T3	1	74	806.426	12.3488	51.9416	371.273	0.388463	0.4918	0.459382	670.474	394.677	0.304998	0.531988	12.3488	51.9416	6698140	88836.4	299.201	1	1.022	6.60735e+06	2559000	2.582	5.16401	1.3191	0.805879	1.20277	2.04326	2.17206	129.836	0.0172593	1.26602	1.74423	1	1	0	0
4838	EGFR+	1A	Well	4838T3	1	75	500.89	11.0119	70.6617	111.448	0.460205	0.33608	0.504474	377.698	357.364	0.582065	0.271886	11.0119	70.6617	5625970	79052.9	266.25	1	1.022	5.54518e+06	2559000	2.16693	4.33386	1.34221	2.38901	1.32617	1.40162	4.49438	87.1504	0.0162774	0.730283	0.467106	1	0	1	0
4838	EGFR+	1A	Well	4838T3	1	76	549.306	12.3388	121.803	147.422	0.352355	0.307032	0.510702	441.822	366.609	0.351293	0.370209	12.3388	121.803	6574230	87410.9	294.4	1	1.022	6.4849e+06	2559000	2.53415	5.0683	1.24528	1.99699	1.24327	1.49834	3.72608	87.1735	0.0172157	0.871371	1.05385	1	1	0	0
4838	EGFR+	1A	Well	4838T3	1	77	533.518	16.3736	70.2919	163.308	0.708092	0.189407	0.507735	419.231	361.542	0.653523	0.217336	16.3736	70.2919	6111160	75986.6	255.923	1	1.022	6.0335e+06	2559000	2.35776	4.71552	1.4127	1.56712	1.27261	1.47567	3.26694	88.9046	0.0184255	0.267489	0.332561	1	1	0	0
4838	EGFR+	1A	Well	4838T3	1	78	832.178	16.8869	86.2939	409.538	0.512238	0.233591	0.490835	776.249	428	0.574813	0.257946	16.8869	86.2939	6657110	108881	366.711	1	1.022	6.54583e+06	2559000	2.55797	5.11593	1.16713	0.895426	1.07205	1.94434	2.03199	151.732	0.0139509	0.45602	0.448748	1	0	0	0
4838	EGFR+	1A	Well	4838T3	1	80	662.862	5.02092	75.532	214.687	0.458919	0.403811	0.451735	487.23	381.355	0.424336	0.438825	5.02092	75.532	4201780	80921.3	272.543	1	1.022	4.11908e+06	2559000	1.60964	3.21929	1.39925	1.26949	1.36047	1.73818	3.08757	151.347	0.011812	0.879918	1.03415	1	1	1	1
4838	EGFR+	1A	Well	4838T3	1	81	678.334	19.2213	168.868	296.425	0.451313	0.406575	0.51056	606.05	385.309	0.443051	0.375865	19.2213	168.868	6896870	91931.4	309.625	1	1.022	6.80292e+06	2559000	2.65843	5.31686	1.24444	1.04453	1.11927	1.76049	2.28838	113.987	0.0171719	0.900871	0.848356	1	1	0	0
4838	EGFR+	1A	Well	4838T3	1	82	428.539	15.3675	129.387	85.024	0.470583	0.375176	0.487108	283.595	306.789	0.493922	0.36436	15.3675	129.387	4111050	58958.1	198.571	1	1.022	4.05079e+06	2559000	1.58296	3.16592	1.54498	2.33547	1.5111	1.39685	5.04021	89.5774	0.0159435	0.797258	0.737687	1	0	1	0
4838	EGFR+	1A	Well	4838T3	1	83	445.285	12.8182	104.938	162.244	0.295529	0.639304	0.540869	351.455	279.202	0.433921	0.432498	12.8182	104.938	2678410	56179	189.211	1	1.022	2.621e+06	2559000	1.02423	2.04845	1.47561	1.16621	1.26698	1.59485	2.74454	171.571	0.0108263	2.16325	0.996721	1	0	1	0
4838	EGFR+	1A	Well	4838T3	1	84	423.721	5.49808	122.603	178.78	0.259133	0.671044	0.550601	335.08	231.863	0.381669	0.486376	5.49808	122.603	2882080	46407.4	156.3	1	1.022	2.83465e+06	2559000	1.10772	2.21544	1.48345	0.874259	1.26454	1.82746	2.37007	151.248	0.0141743	2.58957	1.27434	1	0	1	0
4838	EGFR+	1A	Well	4838T3	1	85	639.237	5.46693	85.6716	205.599	0.617852	0.22665	0.527147	581.653	417.719	0.417288	0.43948	5.46693	85.6716	7895270	111655	376.054	1	1.022	7.78116e+06	2559000	3.0407	6.08141	1.1108	1.82907	1.099	1.5303	3.10914	95.6445	0.0161716	0.366835	1.05318	1	1	0	0
4838	EGFR+	1A	Well	4838T3	1	86	918.902	5.61193	85.7474	435.623	0.358358	0.466211	0.497279	918.496	512.443	0.320216	0.3651	5.61193	85.7474	8045140	143371	482.873	1	1.022	7.89861e+06	2559000	3.0866	6.1732	1.06124	1.10847	1.00044	1.79318	2.1094	148.788	0.0127843	1.30096	1.14017	1	0	0	0
4838	EGFR+	1A	Well	4838T3	1	87	864.037	4.01708	102.473	360.555	0.365989	0.519492	0.465114	757.549	453.26	0.249876	0.70871	4.01708	102.473	7889400	117872	396.994	1	1.022	7.76893e+06	2559000	3.03593	6.07185	1.14173	1.10106	1.14057	1.90627	2.39641	124.764	0.0152946	1.41942	2.83625	1	0	0	0
4838	EGFR+	1A	Well	4838T3	1	89	639.531	14.9577	103.123	197.927	0.354848	0.391959	0.503453	543.257	402.73	0.318787	0.582256	14.9577	103.123	8435250	102533	345.33	1	1.022	8.33046e+06	2559000	3.25536	6.51072	1.16622	1.74473	1.17722	1.58799	3.23115	83.4404	0.0188536	1.10458	1.82647	1	1	0	0
4838	EGFR+	1A	Well	4838T3	1	91	956.968	10.8419	149.716	561.593	0.423	0.327156	0.495732	971.606	451.48	0.277436	0.345434	10.8419	149.716	8144000	121738	410.013	1	1.022	8.01958e+06	2559000	3.13387	6.26775	1.10114	0.730089	0.984934	2.11962	1.70402	155.017	0.0152867	0.773418	1.24509	1	0	0	0
4838	EGFR+	1A	Well	4838T4	1	0	1307.8	6.50673	131.78	593.032	0.522127	0.225285	0.379651	1040.31	651.015	0.535864	0.179063	127.061	72.2563	9774530	132802	447.278	1	1.292	9.60295e+06	3629400	2.64588	5.29176	1.4555	0.754222	1.25713	2.00886	2.20528	196.591	0.011831	0.431475	0.334158	1	0	0	0
4838	EGFR+	1A	Well	4838T4	1	1	590.158	10.2589	164.426	203.993	0.726663	0.177395	0.527793	516.918	390.588	0.65842	0.216255	139.712	121.511	9900220	92911.2	312.925	1	1.292	9.78018e+06	3629400	2.69471	5.38942	1.24818	1.534	1.14169	1.51095	2.89303	95.9135	0.0172227	0.244123	0.328445	1	1	0	0
4838	EGFR+	1A	Well	4838T4	1	2	740.883	5.47349	64.6936	261.05	0.427419	0.361583	0.452289	576.797	404.155	0.411608	0.419311	35.4524	20.7163	6984450	93749.1	315.747	1	1.292	6.86333e+06	3629400	1.89104	3.78207	1.28	1.20953	1.28448	1.83317	2.83809	152.508	0.0119782	0.845968	1.01871	1	1	1	1
4838	EGFR+	1A	Well	4838T4	1	3	1160.33	4.84487	66.2485	766.666	0.260658	0.713121	0.448759	1117.28	465.66	0.314989	0.592901	33.1828	22.5515	7224920	104102	350.614	1	1.292	7.09042e+06	3629400	1.95361	3.90721	1.32813	0.457323	1.03853	2.4918	1.51348	285.953	0.0111439	2.73585	1.88229	2	0	1	0
4838	EGFR+	1A	Well	4838T4	1	4	1154.78	4.22285	50.1473	667.831	0.42234	0.446913	0.438761	1072.42	483.314	0.424209	0.397975	27.8308	22.3419	8772760	120127	404.589	1	1.292	8.61756e+06	3629400	2.37437	4.74875	1.19458	0.605825	1.0768	2.3893	1.72915	225.832	0.0117372	1.05818	0.938158	1	0	0	0
4838	EGFR+	1A	Well	4838T4	1	5	1040.46	17.089	188.279	629.043	0.486394	0.36056	0.485294	1066.89	603.881	0.586612	0.275861	169.15	133.309	12231700	130002	437.847	1	1.292	1.20637e+07	3629400	3.32389	6.64779	1.37921	0.696053	0.975227	1.72296	1.65404	160.488	0.0151829	0.741292	0.470261	1	0	0	0
4838	EGFR+	1A	Well	4838T4	1	6	975.12	12.6609	170.918	708.827	0.270713	0.390244	0.520407	1074.92	426.824	0.398897	0.296709	144.285	115.471	9130230	108697	366.093	1	1.292	8.98979e+06	3629400	2.47694	4.95387	1.16589	0.516477	0.907156	2.2846	1.37568	216.986	0.0135317	1.44154	0.743824	1	0	0	0
4838	EGFR+	1A	Well	4838T4	1	8	1397.41	6.2792	59.5678	1137.63	0.636565	0.235082	0.44598	1462.96	387.545	0.356304	0.532559	140.357	102.925	7468540	96593.2	325.326	1	1.292	7.34374e+06	3629400	2.0234	4.04681	1.19125	0.285967	0.955194	3.6058	1.22835	361.51	0.0124392	0.369298	1.49468	3	0	1	0
4838	EGFR+	1A	Well	4838T4	1	9	577.581	21.9827	194.691	207.916	0.466294	0.27987	0.522385	492.809	348.063	0.33606	0.432076	199.391	109.631	8278880	84588.2	284.893	1	1.292	8.16959e+06	3629400	2.25095	4.5019	1.22173	1.37023	1.17202	1.65942	2.77795	109.467	0.0158021	0.600201	1.28571	1	1	0	0
4838	EGFR+	1A	Well	4838T4	1	10	819.008	10.1227	153.972	449.626	0.553499	0.280714	0.515933	816.762	456.181	0.534501	0.316187	170.78	120.938	11565700	109007	367.136	1	1.292	1.14249e+07	3629400	3.14787	6.29573	1.24254	0.816536	1.00275	1.79536	1.82153	129.733	0.0171482	0.507163	0.591555	1	0	0	0
4838	EGFR+	1A	Well	4838T4	1	11	999.862	8.66887	161.194	658.283	0.4659	0.396292	0.511166	1086.49	479.066	0.279744	0.674133	101.592	108.181	10619700	127140	428.207	1	1.292	1.04554e+07	3629400	2.88076	5.76152	1.11877	0.650491	0.920268	2.08711	1.51889	188.577	0.013455	0.850595	2.40982	1	0	0	0
4838	EGFR+	1A	Well	4838T4	1	12	1013.89	18.9698	162.583	552.85	0.499337	0.282702	0.458484	942.425	442.434	0.417054	0.419833	131.562	110.706	10486900	115670	389.575	1	1.292	1.03375e+07	3629400	2.84825	5.69651	1.13568	0.704667	1.07583	2.29162	1.83393	165.439	0.0146224	0.566155	1.00666	1	0	0	0
4838	EGFR+	1A	Well	4838T4	1	13	761.594	10.5707	120.041	267.819	0.381501	0.420379	0.444218	585.131	456.265	0.486602	0.349171	138.714	102.732	9941400	94213.8	317.312	1	1.292	9.81968e+06	3629400	2.70559	5.41118	1.43791	1.1848	1.30158	1.66919	2.84369	108.134	0.0170532	1.10191	0.71757	1	1	0	0
4838	EGFR+	1A	Well	4838T4	1	14	685.411	7.62518	120.37	298.917	0.474715	0.279143	0.505249	605.98	378.83	0.351499	0.410916	41.236	45.4556	7075050	91170.7	307.063	1	1.292	6.95726e+06	3629400	1.91692	3.83383	1.23372	1.02725	1.13108	1.80928	2.29298	158.061	0.0124855	0.588022	1.16904	1	1	1	1
4838	EGFR+	1A	Well	4838T4	1	15	1507.58	15.5463	159.703	887.62	0.44257	0.36825	0.401333	1399.43	654.858	0.353452	0.538205	156.4	130.765	13094900	151963	511.81	1	1.292	1.28986e+07	3629400	3.55391	7.10782	1.27949	0.576609	1.07728	2.30215	1.69845	196.886	0.0138876	0.832072	1.52271	1	0	0	0
4838	EGFR+	1A	Well	4838T4	1	16	796.473	22.4424	171.839	424.769	0.386626	0.495681	0.522264	797.747	433.896	0.351345	0.499378	188.9	140.91	9777730	110742	372.978	1	1.292	9.63465e+06	3629400	2.65461	5.30923	1.16333	0.878073	0.998403	1.83563	1.87507	150.257	0.0142347	1.28207	1.42133	1	0	0	0
4838	EGFR+	1A	Well	4838T4	1	17	1133.01	8.51969	106.372	758.803	0.371206	0.423735	0.48055	1194.63	489.995	0.441203	0.394215	55.1341	35.2887	6659000	129402	435.827	1	1.292	6.49181e+06	3629400	1.78867	3.57735	1.12429	0.574361	0.948419	2.31229	1.49315	333.943	0.00820818	1.14151	0.8935	2	0	1	0
4838	EGFR+	1A	Well	4838T4	1	18	1034.36	8.71416	145.157	613.551	0.475053	0.353464	0.472952	1017.44	456.419	0.360565	0.532563	118.415	78.9217	10582400	119920	403.889	1	1.292	1.04275e+07	3629400	2.87305	5.74611	1.13006	0.658281	1.01663	2.26625	1.68586	177.066	0.014227	0.744052	1.47702	1	0	0	0
4838	EGFR+	1A	Well	4838T4	1	19	1049.52	9.71962	159.447	533	0.442161	0.295976	0.460568	999.303	559.946	0.535465	0.279081	67.2887	73.6487	10628800	138451	466.303	1	1.292	1.04499e+07	3629400	2.87924	5.75848	1.20082	0.874865	1.05025	1.87432	1.96908	173.536	0.0123492	0.669385	0.521194	1	0	0	0
4838	EGFR+	1A	Well	4838T4	1	20	783.76	11.1516	121.438	412.068	0.679757	0.179855	0.481498	689.351	349.745	0.711904	0.182996	161.392	62.6034	6760100	82328.7	277.283	1	1.292	6.65373e+06	3629400	1.83329	3.66657	1.26133	0.672906	1.13695	2.24095	1.90202	188.01	0.0132232	0.264587	0.257052	1	1	1	1
4838	EGFR+	1A	Well	4838T4	1	21	1107.19	17.0805	132.453	666.65	0.235382	0.620768	0.404554	891.402	334.528	0.245964	0.73303	174.364	84.2488	5070120	66731.6	224.752	1	1.292	4.9839e+06	3629400	1.3732	2.74641	1.48843	0.337136	1.24208	3.30971	1.66083	324.57	0.0122197	2.63728	2.98023	2	0	1	0
4838	EGFR+	1A	Well	4838T4	1	22	829.545	13.142	143.844	490.22	0.379694	0.473811	0.475775	737.286	339.564	0.403109	0.471753	126.257	78.3789	2922190	73356.9	247.066	1	1.292	2.82741e+06	3629400	0.77903	1.55806	1.37439	0.50399	1.12513	2.44297	1.69219	473.207	0.00630625	1.24788	1.17029	3	0	0	0
4838	EGFR+	1A	Well	4838T4	1	23	1112.95	13.0308	90.5936	504.463	0.675868	0.210904	0.445883	1039.48	577.381	0.623569	0.247469	110.506	55.3592	11476900	158853	535.017	1	1.292	1.12717e+07	3629400	3.10565	6.21131	1.07918	1.06057	1.07068	1.92758	2.20621	167.353	0.0116096	0.312049	0.396859	1	0	0	0
4838	EGFR+	1A	Well	4838T4	1	24	741.759	8.47971	46.4753	433.517	0.364725	0.35335	0.519795	711.895	365.738	0.361916	0.490556	51.6395	23.9885	4229600	82653.8	278.378	1	1.292	4.12281e+06	3629400	1.13595	2.2719	1.31382	0.642139	1.04195	2.02812	1.71103	313.348	0.00816119	0.968812	1.35544	2	0	1	0
4838	EGFR+	1A	Well	4838T4	1	25	567.911	12.3122	139.709	191.245	0.396007	0.481607	0.548459	516.905	375.253	0.362275	0.532404	152.311	94.2997	9730260	96692.4	325.66	1	1.292	9.60533e+06	3629400	2.64653	5.29307	1.15228	1.70284	1.09868	1.51341	2.96955	97.6569	0.0162534	1.21616	1.46961	1	1	0	0
4838	EGFR+	1A	Well	4838T4	1	26	700.214	31.305	177.732	279.829	0.445707	0.307893	0.448781	523.808	331.74	0.533273	0.320604	168.664	165.883	5899440	72440.3	243.979	1	1.292	5.80585e+06	3629400	1.59967	3.19934	1.35971	0.871886	1.33678	2.11073	2.50229	163.724	0.0131132	0.690797	0.601201	1	1	1	1
4838	EGFR+	1A	Well	4838T4	1	27	1079.1	9.63002	85.5151	601.23	0.338056	0.570061	0.462566	1048.64	489.216	0.27753	0.67633	136.023	65.5627	12874900	132841	447.41	1	1.292	1.27033e+07	3629400	3.5001	7.0002	1.09344	0.744158	1.02905	2.20577	1.79482	149.801	0.0156461	1.68629	2.43696	1	0	0	0
4838	EGFR+	1A	Well	4838T4	1	28	922.392	12.0068	166.614	338.196	0.567564	0.192747	0.410321	692.362	499.198	0.61339	0.157015	163.696	170.051	14195000	105156	354.166	1	1.292	1.40591e+07	3629400	3.87368	7.74736	1.4095	1.04722	1.33224	1.84775	2.72739	89.3674	0.0218749	0.339604	0.255979	1	1	0	0
4838	EGFR+	1A	Well	4838T4	1	29	554.411	20.1337	184.448	207.067	0.280629	0.608782	0.542907	491.031	335.906	0.283388	0.542635	125.109	89.1248	5826470	84312.4	283.964	1	1.292	5.71754e+06	3629400	1.57534	3.15068	1.18292	1.37136	1.12908	1.65049	2.67745	155.849	0.0110953	2.16935	1.91481	1	1	1	1
4838	EGFR+	1A	Well	4838T4	1	30	990.544	14.3205	155.106	554.51	0.267665	0.400117	0.482222	981.646	511.473	0.470244	0.369026	159.204	102.187	10295300	126822	427.136	1	1.292	1.01314e+07	3629400	2.79149	5.58299	1.19745	0.770294	1.00906	1.93665	1.78634	175.828	0.0130707	1.49484	0.784754	1	0	0	0
4838	EGFR+	1A	Well	4838T4	1	31	808.659	5.94377	57.2051	417.523	0.412916	0.329861	0.541371	861.32	474.151	0.488088	0.342663	25.4919	14.0447	5608420	131769	443.797	1	1.292	5.43817e+06	3629400	1.49837	2.99673	1.0684	1.06293	0.93886	1.70549	1.9368	287.419	0.00675249	0.798857	0.702052	2	0	1	0
4838	EGFR+	1A	Well	4838T4	1	32	797.352	15.2065	113.032	370.992	0.409167	0.263698	0.510909	773.15	474.899	0.565007	0.188838	74.5319	70.4319	8960730	119406	402.158	1	1.292	8.80646e+06	3629400	2.42642	4.85285	1.18088	1.08401	1.0313	1.67899	2.14924	159.319	0.012067	0.644475	0.334222	1	0	0	0
4838	EGFR+	1A	Well	4838T4	1	33	867.984	16.4805	153.747	479.041	0.549583	0.311781	0.489722	824.072	535.762	0.370875	0.513339	107.273	81.1337	9973440	102444	345.031	1	1.292	9.84108e+06	3629400	2.71149	5.42298	1.55279	0.720254	1.05329	1.62009	1.81192	151.959	0.0157174	0.567305	1.38413	1	0	0	0
4838	EGFR+	1A	Well	4838T4	1	34	1008.68	12.3755	88.9479	647.394	0.4257	0.336876	0.498928	1061.61	714.418	0.410728	0.399746	105.648	74.8978	6683760	122986	414.216	1	1.292	6.52486e+06	3629400	1.79778	3.59556	1.72475	0.639821	0.950142	1.41189	1.55806	295.256	0.0086804	0.791346	0.973262	2	0	1	0
4838	EGFR+	1A	Well	4838T4	1	35	614.811	27.9979	143.301	206.758	0.369969	0.483405	0.499591	506.184	378.258	0.396562	0.232778	140.657	109.278	9000220	88903.2	299.426	1	1.292	8.88536e+06	3629400	2.44816	4.89632	1.26328	1.4482	1.2146	1.62537	2.97358	103.38	0.0163524	1.30661	0.58699	1	1	0	0
4838	EGFR+	1A	Well	4838T4	1	36	904.491	8.58483	144.202	441.561	0.537228	0.277039	0.451997	777.292	445.853	0.459978	0.326462	99.4573	73.0855	8650700	99682.6	335.731	1	1.292	8.52191e+06	3629400	2.34802	4.69604	1.32801	0.760328	1.16364	2.02868	2.04839	165.521	0.0139875	0.515682	0.709734	1	0	0	0
4838	EGFR+	1A	Well	4838T4	1	37	814.462	11.2528	87.1104	391.865	0.33503	0.458901	0.526866	835.854	493.934	0.396182	0.454783	94.5995	36.4921	11106700	131826	443.989	1	1.292	1.09364e+07	3629400	3.01328	6.02655	1.11249	1.13302	0.974407	1.64893	2.07842	138.695	0.0135736	1.36973	1.14791	1	0	0	0
4838	EGFR+	1A	Well	4838T4	1	38	844.018	11.3198	160.921	461.66	0.355826	0.524941	0.49546	804.108	438.944	0.413699	0.454073	122.851	117.009	8012520	101677	342.448	1	1.292	7.88115e+06	3629400	2.17148	4.34295	1.28178	0.741775	1.04963	1.92284	1.82822	185.152	0.0126821	1.47527	1.09759	1	0	1	0
4838	EGFR+	1A	Well	4838T4	1	39	578.016	14.1808	160.484	195.592	0.376968	0.505613	0.474805	427.52	385.795	0.447286	0.417836	153.589	117.262	6377820	68862.2	231.928	1	1.292	6.28885e+06	3629400	1.73275	3.4655	1.66343	1.18577	1.35202	1.49825	2.95521	123.364	0.0149422	1.34126	0.934158	1	1	1	1
4838	EGFR+	1A	Well	4838T4	1	40	463.705	34.1516	153.144	147.967	0.331764	0.564926	0.470858	303.369	295.251	0.381868	0.477102	162.665	128.1	5536870	46140.7	155.402	1	1.292	5.47726e+06	3629400	1.50914	3.01827	1.89992	1.05025	1.52852	1.57055	3.13384	100.511	0.0194223	1.70279	1.24939	1	0	1	0
4838	EGFR+	1A	Well	4838T4	1	41	829.332	15.6886	81.1329	488.89	0.319908	0.579993	0.502184	799.209	427.204	0.333194	0.48375	83.4851	34.8205	6257460	92137.5	310.319	1	1.292	6.13842e+06	3629400	1.6913	3.38261	1.37666	0.634742	1.03769	1.9413	1.69636	236.27	0.0109004	1.813	1.45186	2	0	1	0
4838	EGFR+	1A	Well	4838T4	1	42	853.74	29.0299	154.822	476.206	0.27251	0.483324	0.4851	792.518	383.042	0.343301	0.509697	114.577	83.7788	5802650	93916.9	316.312	1	1.292	5.68131e+06	3629400	1.56536	3.13072	1.21096	0.664234	1.07725	2.22884	1.7928	253.143	0.00989756	1.7736	1.48469	2	0	1	0
4838	EGFR+	1A	Well	4838T4	1	44	669.506	10.5205	119.507	273.418	0.557344	0.240822	0.52623	621.826	435.801	0.560219	0.227451	100.057	76.4905	9164440	103447	348.408	1	1.292	9.03079e+06	3629400	2.48823	4.97646	1.25084	1.27427	1.07668	1.53627	2.44865	124.953	0.0142834	0.432089	0.406004	1	1	0	0
4838	EGFR+	1A	Well	4838T4	1	45	824.805	6.05102	117.653	433.83	0.330613	0.523164	0.48869	760.941	418.685	0.514322	0.322124	137.771	81.5894	7470090	97123.2	327.111	1	1.292	7.34461e+06	3629400	2.02364	4.04728	1.27995	0.754007	1.08393	1.96999	1.90122	188.013	0.0123728	1.58241	0.626308	1	0	1	0
4838	EGFR+	1A	Well	4838T4	1	46	1022.54	8.72674	133.419	660.882	0.5867	0.274559	0.487969	1048.05	441.348	0.484077	0.377129	77.6691	81.943	9274460	114955	387.168	1	1.292	9.12594e+06	3629400	2.51445	5.0289	1.13994	0.585835	0.97566	2.31686	1.54724	208.406	0.0129889	0.467972	0.779068	1	0	0	0
4838	EGFR+	1A	Well	4838T4	1	47	773.784	7.2179	132.927	324.727	0.245095	0.702569	0.479694	672.435	419.821	0.45836	0.400387	141.46	63.4443	8068030	103239	347.708	1	1.292	7.93465e+06	3629400	2.18621	4.37243	1.2074	1.07077	1.15072	1.84313	2.38288	153.79	0.012575	2.86652	0.873521	1	1	1	1
4838	EGFR+	1A	Well	4838T4	1	48	690.557	6.94649	117.839	231.062	0.351965	0.524155	0.499241	601.919	484.405	0.339915	0.469173	52.0195	50.0065	9585590	110112	370.857	1	1.292	9.44333e+06	3629400	2.6019	5.20379	1.30618	1.60501	1.14726	1.42558	2.98862	115.669	0.0140318	1.48922	1.38027	1	1	0	0
4838	EGFR+	1A	Well	4838T4	1	49	856.16	16.0403	144.189	460.949	0.262999	0.708427	0.49889	830.065	451.279	0.34293	0.546104	102.29	61.318	6461840	109595	369.116	1	1.292	6.32024e+06	3629400	1.7414	3.4828	1.22259	0.800774	1.03144	1.89719	1.85739	238.332	0.00943553	2.69365	1.59246	2	0	1	0
4838	EGFR+	1A	Well	4838T4	1	50	1011.06	5.49621	46.0453	494.52	0.490863	0.358741	0.466961	964.635	583.971	0.360434	0.530906	43.1313	21.7036	8777960	139583	470.115	1	1.292	8.59762e+06	3629400	2.36888	4.73776	1.24219	0.950649	1.04813	1.73135	2.04453	203.606	0.0100779	0.730837	1.47296	1	0	0	0
4838	EGFR+	1A	Well	4838T4	1	51	566.985	14.4975	170.769	198.481	0.327726	0.416301	0.506019	456.962	377.219	0.398543	0.433234	95.1297	68.46	5077820	76746.1	258.481	1	1.292	4.97866e+06	3629400	1.37176	2.74352	1.45937	1.3023	1.24077	1.50307	2.85662	166.561	0.010614	1.27027	1.08704	1	1	1	1
4838	EGFR+	1A	Well	4838T4	1	52	1007.37	11.0515	133.16	678.163	0.375677	0.474514	0.487736	1024.09	392.014	0.33852	0.568825	134.659	63.582	6916330	102710	345.927	1	1.292	6.78363e+06	3629400	1.86908	3.73815	1.13323	0.510094	0.983673	2.56973	1.48544	273.956	0.0108062	1.26309	1.68033	2	0	1	0
4838	EGFR+	1A	Well	4838T4	1	53	1016.94	9.85236	66.044	564.025	0.386147	0.455492	0.460811	953.897	461.152	0.553641	0.308094	62.2392	36.4226	8427700	115758	389.872	1	1.292	8.27814e+06	3629400	2.28086	4.56171	1.18283	0.691232	1.06609	2.20522	1.80301	209.109	0.0117005	1.17958	0.556487	1	0	0	0
4838	EGFR+	1A	Well	4838T4	1	54	677.91	14.1388	150.265	330.979	0.366624	0.266229	0.493363	575.15	353.263	0.338483	0.490003	105.744	61.6914	5253400	72497.3	244.171	1	1.292	5.15973e+06	3629400	1.42165	2.8433	1.44679	0.737724	1.17867	1.919	2.0482	202.283	0.0116447	0.726164	1.44764	1	1	1	1
4838	EGFR+	1A	Well	4838T4	1	55	1300.78	13.2803	169.849	853.509	0.590247	0.267234	0.484224	1486.44	674.552	0.516514	0.342025	103.689	89.5896	16398000	187925	632.931	1	1.292	1.61552e+07	3629400	4.4512	8.90241	1.06576	0.741563	0.875098	1.92836	1.52404	166.971	0.0140654	0.452749	0.66218	1	0	0	0
4838	EGFR+	1A	Well	4838T4	1	56	650.972	21.5936	144.592	331.767	0.338474	0.568296	0.545479	629.193	371.653	0.33295	0.567409	158.532	76.945	6339160	88309.4	297.426	1	1.292	6.22506e+06	3629400	1.71518	3.43035	1.24956	0.896491	1.03461	1.75156	1.96214	183.419	0.0115335	1.67899	1.70419	1	1	1	1
4838	EGFR+	1A	Well	4838T4	1	57	644.523	12.2802	87.382	274.859	0.443906	0.345213	0.533501	599.562	373.079	0.333996	0.458602	91.3475	50.1566	7020500	96408.3	324.703	1	1.292	6.89594e+06	3629400	1.90002	3.80004	1.14899	1.18134	1.07499	1.72758	2.34492	157.778	0.0117031	0.777671	1.37308	1	1	1	1
4838	EGFR+	1A	Well	4838T4	1	58	689.804	14.0381	163.313	298.036	0.384503	0.491461	0.490966	586.057	426.788	0.28475	0.607955	100.33	77.2248	5955940	85516.9	288.021	1	1.292	5.84545e+06	3629400	1.61058	3.22117	1.48179	0.966397	1.17703	1.61627	2.3145	181.939	0.0111838	1.27817	2.13505	1	1	1	1
4838	EGFR+	1A	Well	4838T4	1	59	745.091	10.5464	163.448	435.449	0.2869	0.215152	0.546646	772.941	375.994	0.436903	0.28655	129.317	80.4758	6800250	100205	337.492	1	1.292	6.67078e+06	3629400	1.83799	3.67597	1.11408	0.775044	0.963969	1.98166	1.71109	210.269	0.010892	0.74992	0.655866	1	0	1	0
4838	EGFR+	1A	Well	4838T4	1	60	816.869	10.561	120.494	457.77	0.414194	0.45876	0.523563	831.678	430.054	0.509069	0.350163	155.743	73.2927	9104270	111018	373.908	1	1.292	8.96083e+06	3629400	2.46896	4.93792	1.15016	0.816803	0.982194	1.89946	1.78445	168.427	0.0132062	1.1076	0.68785	1	0	0	0
4838	EGFR+	1A	Well	4838T4	1	61	1370.22	7.29435	140.151	1150.47	0.489299	0.320725	0.497404	1673.1	588.331	0.481797	0.329291	128.028	79.0943	11955500	155174	522.626	1	1.292	1.1755e+07	3629400	3.23883	6.47766	1.12572	0.45427	0.818971	2.329	1.191	258.288	0.0123945	0.655479	0.683464	2	0	0	0
4838	EGFR+	1A	Well	4838T4	1	62	892.863	12.6328	119.239	490.365	0.37645	0.50484	0.502454	893.503	450.853	0.451763	0.359546	152.377	72.0643	8990720	119697	403.138	1	1.292	8.83607e+06	3629400	2.43458	4.86916	1.11836	0.822118	0.999284	1.98039	1.82081	183.502	0.0120782	1.34105	0.795873	1	0	0	0
4838	EGFR+	1A	Well	4838T4	1	63	638.216	18.2835	156.143	238.008	0.428172	0.438298	0.484568	511.396	363.509	0.505008	0.352891	125.922	69.24	6236730	81172.2	273.388	1	1.292	6.13186e+06	3629400	1.6895	3.37899	1.32965	1.14865	1.24799	1.75571	2.68149	151.346	0.0123597	1.02365	0.698783	1	1	1	1
4838	EGFR+	1A	Well	4838T4	1	64	1144.91	5.35911	119.977	801.899	0.377788	0.43469	0.510505	1328.71	516.643	0.334365	0.527922	54.3418	62.9502	10177300	156417	526.811	1	1.292	9.97521e+06	3629400	2.74845	5.49689	0.980699	0.656954	0.86167	2.21606	1.42775	241.72	0.0104343	1.15062	1.57888	2	0	0	0
4838	EGFR+	1A	Well	4838T4	1	65	388.391	18.9523	123.984	101.335	0.511289	0.320992	0.51231	263.922	279.396	0.513913	0.243579	133.26	68.213	3971080	48274	162.587	1	1.292	3.90871e+06	3629400	1.07696	2.15392	1.71844	1.60445	1.47161	1.39011	3.83274	122.531	0.0132478	0.627809	0.473969	1	0	1	0
4838	EGFR+	1A	Well	4838T4	1	66	947.283	18.7286	160.547	534.058	0.342177	0.489091	0.493665	950.917	577.294	0.372058	0.494135	101.518	65.9207	8784880	123770	416.859	1	1.292	8.62497e+06	3629400	2.37642	4.75283	1.38487	0.78055	0.996178	1.6409	1.77375	200.074	0.0114015	1.42935	1.32811	1	0	0	0
4838	EGFR+	1A	Well	4838T4	1	68	476.538	9.5801	189.333	171.032	0.345323	0.550394	0.526516	373.712	266.839	0.468247	0.280111	115.164	88.4816	4103800	60178.1	202.68	1	1.292	4.02605e+06	3629400	1.10929	2.21858	1.31655	1.18504	1.27515	1.78586	2.78625	168.447	0.0109462	1.59385	0.598212	1	0	1	0
4838	EGFR+	1A	Well	4838T4	1	69	474.827	9.13615	112.458	127.717	0.288953	0.24472	0.529429	374.79	329.665	0.301787	0.3239	61.2257	55.614	4692590	73359	247.073	1	1.292	4.59781e+06	3629400	1.26682	2.53365	1.33428	1.93453	1.26691	1.44033	3.71781	147.925	0.0102547	0.84692	1.07327	1	0	1	0
4838	EGFR+	1A	Well	4838T4	1	70	787.235	9.9865	72.3907	455.801	0.472039	0.362703	0.512855	762.82	384.941	0.478318	0.382959	93.3404	44.9936	6496870	91157.7	307.019	1	1.292	6.37909e+06	3629400	1.75762	3.51523	1.2538	0.673581	1.03201	2.04508	1.72715	217.004	0.0114496	0.768375	0.800637	1	0	1	0
4838	EGFR+	1A	Well	4838T4	1	72	824.21	15.5555	154.844	334.738	0.442658	0.366515	0.511482	813.91	570.005	0.515378	0.298968	87.1166	68.2333	10057400	142272	479.172	1	1.292	9.87358e+06	3629400	2.72045	5.44089	1.18956	1.43148	1.01265	1.44597	2.46225	149.591	0.0113548	0.827987	0.580095	1	0	0	0
4838	EGFR+	1A	Well	4838T4	1	73	327.569	8.97177	87.1092	67.509	0.456752	0.407539	0.494219	193.69	220.56	0.504571	0.35371	85.16	77.0693	2820450	37464.7	126.181	1	1.292	2.77205e+06	3629400	0.763775	1.52755	1.74797	1.8691	1.6912	1.48517	4.85223	126.798	0.012106	0.892254	0.701011	1	0	0	0
4838	EGFR+	1A	Well	4838T4	1	74	779.88	8.58328	127.698	354.203	0.322284	0.595023	0.498518	720.838	450.986	0.439774	0.405681	112.154	55.5433	8548600	108858	366.635	1	1.292	8.40795e+06	3629400	2.31662	4.63325	1.23007	1.0351	1.08191	1.72928	2.20179	155.579	0.0126372	1.84627	0.922476	1	0	0	0
4838	EGFR+	1A	Well	4838T4	1	75	857.348	12.3344	75.0187	380.8	0.608713	0.255165	0.493773	819.031	527.884	0.643409	0.224549	140.264	43.5173	11153800	130116	438.231	1	1.292	1.09857e+07	3629400	3.02686	6.05372	1.20458	1.15082	1.04678	1.62412	2.25144	135.294	0.013814	0.419188	0.348999	1	0	0	0
4838	EGFR+	1A	Well	4838T4	1	76	674.922	12.2645	120.241	266.969	0.331937	0.577912	0.501844	586.147	420.28	0.311177	0.602553	66.7838	60.7371	6060860	94767.8	319.178	1	1.292	5.93842e+06	3629400	1.6362	3.2724	1.31676	1.19556	1.15146	1.60589	2.52809	179.119	0.0102526	1.74103	1.93637	1	1	1	1
4838	EGFR+	1A	Well	4838T4	1	77	843.762	7.1272	102.01	337.747	0.444555	0.412214	0.478326	762.412	479.115	0.541865	0.314232	81.2212	53.4572	9888700	126088	424.665	1	1.292	9.72579e+06	3629400	2.67973	5.35945	1.12822	1.25735	1.1067	1.76108	2.49821	142.256	0.0126204	0.927251	0.579908	1	0	0	0
4838	EGFR+	1A	Well	4838T4	1	78	634.471	13.4618	150.381	217.698	0.348255	0.508011	0.482097	503.029	369.485	0.257451	0.384123	148.684	89.1274	7528140	84718.2	285.331	1	1.292	7.41868e+06	3629400	2.04405	4.0881	1.29493	1.31067	1.2613	1.71718	2.91445	123.047	0.0143276	1.45873	1.49202	1	1	1	1
4838	EGFR+	1A	Well	4838T4	1	79	669.51	8.8864	87.729	327.784	0.596513	0.185337	0.542896	651.605	380.656	0.40303	0.294368	78.984	45.5558	6827740	96146.4	323.821	1	1.292	6.70352e+06	3629400	1.847	3.69401	1.17551	0.98791	1.02748	1.75883	2.04253	176.395	0.0114076	0.310701	0.730387	1	1	1	1
4838	EGFR+	1A	Well	4838T4	1	80	755.215	20.3699	173.591	468.286	0.279226	0.365848	0.560062	817.964	462.74	0.361474	0.533622	156.491	87.8159	7713960	103824	349.678	1	1.292	7.57982e+06	3629400	2.08845	4.1769	1.32333	0.746719	0.923286	1.63205	1.61272	195.83	0.011945	1.31022	1.47624	1	0	1	0
4838	EGFR+	1A	Well	4838T4	1	81	1381.59	6.92658	111.67	934.508	0.363606	0.464057	0.462759	1520.11	730.227	0.410674	0.450989	109.077	71.2652	15852100	173872	585.602	1	1.292	1.56275e+07	3629400	4.3058	8.61159	1.24697	0.626642	0.908875	1.892	1.47841	176.519	0.0147055	1.27626	1.09817	1	0	0	0
4838	EGFR+	1A	Well	4838T4	1	82	816.209	9.99709	104.824	455.033	0.586149	0.21882	0.491431	755.388	370.546	0.560991	0.290821	79.8097	48.3257	6224400	89179	300.355	1	1.292	6.10918e+06	3629400	1.68325	3.3665	1.23369	0.660073	1.08052	2.20272	1.79374	224.384	0.0112084	0.373318	0.518406	1	0	1	0
4838	EGFR+	1A	Well	4838T4	1	83	809.455	16.3306	155.711	478.678	0.439711	0.427776	0.515015	800.374	386.933	0.288173	0.655613	141.498	68.618	6939300	95515.4	321.696	1	1.292	6.81589e+06	3629400	1.87797	3.75593	1.20279	0.672051	1.01135	2.09198	1.69102	213.096	0.0116754	0.972857	2.27507	1	0	1	0
4838	EGFR+	1A	Well	4838T4	1	84	912.413	10.5422	91.8501	367.234	0.532021	0.202864	0.481007	864.545	616.995	0.332483	0.448829	89.2858	52.678	11253900	147658	497.311	1	1.292	1.10631e+07	3629400	3.0482	6.09639	1.24066	1.35421	1.05537	1.4788	2.48455	141.813	0.0122587	0.381308	1.34993	1	0	0	0
4838	EGFR+	1A	Well	4838T4	1	85	538.795	6.94057	75.1486	201.852	0.612031	0.251712	0.518858	439.524	344.539	0.466842	0.396158	107.302	45.386	5868330	70567.7	237.672	1	1.292	5.77716e+06	3629400	1.59177	3.18353	1.44964	1.17746	1.22586	1.56381	2.66926	138.062	0.0133946	0.411273	0.848591	1	1	1	1
4838	EGFR+	1A	Well	4838T4	1	87	714.834	8.86086	121.68	313.147	0.496137	0.364219	0.473927	586.339	402.27	0.671262	0.206848	105.213	51.8228	5630360	81114	273.192	1	1.292	5.52556e+06	3629400	1.52244	3.04489	1.47248	0.872408	1.21915	1.777	2.28274	192.565	0.0111456	0.73411	0.308148	1	1	1	1
4838	EGFR+	1A	Well	4838T4	1	88	692.762	16.9174	142.334	356.967	0.306082	0.192761	0.578331	754.075	538.134	0.411594	0.381085	143.663	67.7301	9070180	117906	397.108	1	1.292	8.91785e+06	3629400	2.45711	4.91423	1.35513	1.11245	0.918691	1.28734	1.94069	153.447	0.012375	0.629769	0.925876	1	0	0	0
4838	EGFR+	1A	Well	4838T4	1	89	950.644	9.11577	135.788	585.161	0.274974	0.637365	0.511177	1007.3	456.617	0.334877	0.568476	111.164	62.0403	8435090	125338	422.139	1	1.292	8.27315e+06	3629400	2.27948	4.55896	1.08167	0.721407	0.943755	2.08193	1.62459	220.949	0.0107997	2.31791	1.69757	1	0	0	0
4838	EGFR+	1A	Well	4838T4	1	90	578.838	9.87764	99.7576	174.878	0.375755	0.49185	0.479099	434.258	404.191	0.405541	0.439937	99.2782	58.5429	6089890	77013.1	259.38	1	1.292	5.99039e+06	3629400	1.65052	3.30104	1.5583	1.48321	1.33294	1.43209	3.30995	131.552	0.0127266	1.30896	1.08482	1	1	1	1
4838	EGFR+	1A	Well	4838T4	1	91	801.368	12.8484	148.67	527.812	0.484506	0.370861	0.530902	825.17	469.268	0.634902	0.232846	150.451	82.8458	6550300	88289.2	297.358	1	1.292	6.43623e+06	3629400	1.77336	3.54672	1.57812	0.563379	0.971155	1.7077	1.51828	232.657	0.0119274	0.765442	0.366743	2	0	1	0
4838	EGFR+	1A	Well	4838T4	1	92	912.164	8.95556	146.939	590.652	0.266097	0.699793	0.51633	961.112	417.802	0.303145	0.626981	119.253	104.699	8462650	109994	370.46	1	1.292	8.32054e+06	3629400	2.29254	4.58508	1.12779	0.627205	0.949071	2.18324	1.54433	209.617	0.0123767	2.62984	2.06825	1	0	0	0
4838	EGFR+	1A	Well	4838T4	1	93	796.836	7.64504	83.9174	281.324	0.306571	0.608165	0.492287	730.559	473.032	0.302654	0.626528	115.953	48.339	10821400	133383	449.235	1	1.292	1.06491e+07	3629400	2.93411	5.86823	1.05297	1.59686	1.09072	1.68453	2.83245	124.494	0.0130627	1.98377	2.07011	1	0	0	0
4838	EGFR+	1A	Well	4838T4	1	94	821.082	13.7463	96.0151	326.68	0.351572	0.539007	0.543509	886.469	574.544	0.318568	0.600379	109.046	71.327	13295500	166208	559.789	1	1.292	1.30808e+07	3629400	3.60411	7.20822	1.02636	1.71357	0.926239	1.4291	2.51341	122.98	0.0128767	1.53313	1.88462	1	0	0	0
4838	EGFR+	1A	Well	4838T4	1	96	724.626	30.9753	124.729	497.193	0.536815	0.227792	0.555488	759.375	346.221	0.446024	0.316505	130.92	67.3598	4573180	77845	262.182	1	1.292	4.4726e+06	3629400	1.23233	2.46465	1.32054	0.527324	0.95424	2.09296	1.45743	308.106	0.00940054	0.42434	0.709614	2	0	1	0
4838	EGFR+	1A	Well	4838T5	1	1	547.68	16.6697	70.1349	123.484	0.571933	0.291739	0.465699	383.02	340.777	0.555647	0.293319	36.0982	51.2357	7671750	77059.4	259.536	1	0.536	7.63045e+06	3823200	1.99583	3.99165	1.31302	2.10178	1.4299	1.60715	4.43523	95.9552	0.01538	0.510093	0.527887	1	0	1	0
4838	EGFR+	1A	Well	4838T5	1	2	413.125	10.4538	96.1949	104.608	0.496688	0.348127	0.492176	272.633	253.063	0.475127	0.385699	41.3577	66.1687	5375840	49888.7	168.025	1	0.536	5.3491e+06	3823200	1.39912	2.79823	1.5061	1.60623	1.51532	1.6325	3.94927	97.4305	0.0166537	0.700897	0.811781	1	0	1	0
4838	EGFR+	1A	Well	4838T5	1	4	560.734	33.2039	121.042	117.917	0.511742	0.316235	0.439671	363.999	356.416	0.419489	0.441595	86.7942	80.8885	9532550	73064.7	246.082	1	0.536	9.49339e+06	3823200	2.4831	4.9662	1.44836	2.08691	1.54048	1.57326	4.75533	73.2953	0.0201811	0.617958	1.0527	1	0	0	0
4838	EGFR+	1A	Well	4838T5	1	5	552.82	17.0539	102.722	208.858	0.409171	0.359076	0.527773	468.62	335.374	0.383182	0.493238	62.0839	60.1534	8801340	77126.5	259.762	1	0.536	8.76e+06	3823200	2.29127	4.58255	1.29108	1.24373	1.17968	1.64837	2.64687	102.262	0.0176413	0.87757	1.28722	1	1	0	0
4838	EGFR+	1A	Well	4838T5	1	7	690.021	15.5887	92.1778	237.309	0.614277	0.25155	0.477431	562.254	389.095	0.557629	0.30448	51.6602	58.3013	9334380	96480.1	324.945	1	0.536	9.28267e+06	3823200	2.42798	4.85597	1.19742	1.36929	1.22724	1.7734	2.90769	115.786	0.014944	0.409506	0.546026	1	1	0	0
4838	EGFR+	1A	Well	4838T5	1	9	592.385	34.8362	170.902	185.156	0.610414	0.25925	0.461231	424.676	379.066	0.496577	0.358436	87.1818	141.317	10043700	71116.4	239.52	1	0.536	1.00056e+07	3823200	2.61707	5.23414	1.58261	1.29361	1.39491	1.56275	3.19938	81.1358	0.0218526	0.424712	0.721814	1	1	0	0
4838	EGFR+	1A	Well	4838T5	1	12	644.967	33.1699	143.196	320.052	0.501727	0.272673	0.489054	526.763	271.208	0.436475	0.259967	142.075	110.613	5727960	61375	206.711	1	0.536	5695063	3823200	1.48961	2.97921	1.31202	0.645867	1.2244	2.37813	2.01519	176.813	0.0144125	0.543469	0.595606	1	1	1	1
4838	EGFR+	1A	Well	4838T5	1	13	564.545	25.4237	123.757	183.987	0.513754	0.334528	0.444081	373.264	291.976	0.312217	0.507261	75.1895	77.759	5217240	56198.6	189.277	1	0.536	5.18712e+06	3823200	1.35675	2.7135	1.54259	1.02875	1.51245	1.93353	3.0684	137.558	0.0143361	0.651144	1.62471	1	0	1	0
4838	EGFR+	1A	Well	4838T5	1	14	507.816	10.8346	98.8023	124.259	0.377165	0.271742	0.480127	357.986	341.979	0.307653	0.542918	29.6745	51.8069	8069150	69396.4	233.727	1	0.536	8.03195e+06	3823200	2.10085	4.20169	1.46316	1.88097	1.41854	1.48493	4.08675	85.2004	0.0179769	0.720486	1.76471	1	0	1	0
4838	EGFR+	1A	Well	4838T5	1	15	584.87	12.2395	60.491	229.753	0.29104	0.6508	0.381493	313.395	182.113	0.660394	0.218738	44.3041	49.0292	1770220	24834.2	83.6417	1	0.536	1.75691e+06	3823200	0.459539	0.919078	2.1773	0.36405	1.86624	3.21158	2.54564	340.989	0.0109883	2.23612	0.331223	2	0	0	0
4838	EGFR+	1A	Well	4838T5	1	17	644.999	22.1904	67.1131	226.576	0.319616	0.18648	0.455176	473.022	351.277	0.390093	0.396563	51.5301	43.8225	6648960	73172.8	246.446	1	0.536	6.60974e+06	3823200	1.72885	3.4577	1.42537	1.0877	1.36357	1.83615	2.84672	136.802	0.0140303	0.58345	1.01659	1	1	1	1
4838	EGFR+	1A	Well	4838T5	1	19	540.501	12.8447	140.812	191.303	0.530308	0.279583	0.460432	369.162	304.754	0.441202	0.379094	40.0595	64.0519	4652420	52808.5	177.859	1	0.536	4.62411e+06	3823200	1.20949	2.41898	1.71346	0.929724	1.46413	1.77356	2.82537	152.611	0.0136005	0.527209	0.85923	1	0	1	0
4838	EGFR+	1A	Well	4838T5	1	20	731.378	14.3584	132.391	344.169	0.484159	0.368641	0.451441	564.142	308.827	0.310177	0.456173	71.1014	75.9474	5768010	65312.6	219.973	1	0.536	5.733e+06	3823200	1.49953	2.99906	1.40393	0.639142	1.29644	2.36825	2.12505	188.106	0.0136338	0.761405	1.47069	1	1	1	1
4838	EGFR+	1A	Well	4838T5	1	21	612.478	29.2214	164.553	212.387	0.483261	0.37788	0.429167	400.727	317.979	0.532514	0.291344	113.691	111.412	5337460	55920.4	188.34	1	0.536	5.30749e+06	3823200	1.38823	2.77646	1.68832	0.886777	1.52842	1.92616	2.88378	144.33	0.0147418	0.781938	0.54711	1	0	1	0
4838	EGFR+	1A	Well	4838T5	1	22	466.112	42.414	142.621	112.15	0.355194	0.484767	0.470706	305.586	301.38	0.354676	0.527121	147.782	128.991	5779580	57433.5	193.436	1	0.536	5.7488e+06	3823200	1.50366	3.00732	1.55803	1.7248	1.52531	1.54659	4.15615	101.614	0.0155469	1.3648	1.4862	1	0	1	0
4838	EGFR+	1A	Well	4838T5	1	31	401.793	23.4993	147.113	115.022	0.36399	0.399513	0.542421	302.54	259.256	0.450292	0.261115	54.5772	79.7624	5144060	55676.4	187.518	1	0.536	5.11422e+06	3823200	1.33768	2.67536	1.38257	1.63028	1.32807	1.54979	3.49318	113.084	0.0142672	1.09759	0.579879	1	0	1	0
4838	EGFR+	1A	Well	4838T5	1	33	705.215	40.3332	108.756	226.882	0.584765	0.260901	0.42928	495.299	407.449	0.37983	0.505588	111.089	81.1242	9509160	79696.3	268.417	1	0.536	9.46644e+06	3823200	2.47605	4.9521	1.51797	1.18307	1.42382	1.73081	3.10829	100.018	0.0184493	0.446164	1.33109	1	1	0	0
4838	EGFR+	1A	Well	4838T5	1	34	479.112	37.458	175.961	120.721	0.503447	0.279774	0.483037	331.055	318.681	0.342329	0.556568	170.015	104.59	8640570	62450.7	210.334	1	0.536	8.6071e+06	3823200	2.25128	4.50256	1.51512	1.74231	1.44723	1.50342	3.96875	73.5259	0.0214067	0.555717	1.62583	1	0	0	0
4838	EGFR+	1A	Well	4838T5	1	36	375.072	33.6318	127.981	72.54	0.299337	0.508975	0.488684	233.339	239.271	0.334799	0.450842	114.716	103.362	5075440	47743.2	160.799	1	0.536	5.04985e+06	3823200	1.32084	2.64169	1.48801	2.21669	1.60741	1.56756	5.17055	88.3295	0.0164285	1.70034	1.3466	1	0	1	0
4838	EGFR+	1A	Well	4838T5	1	37	623.079	9.32599	124.588	262.37	0.296664	0.564819	0.497118	512.598	309.865	0.481833	0.257508	31.117	45.4999	5316630	74295.7	250.228	1	0.536	5.27681e+06	3823200	1.38021	2.76041	1.23833	0.953722	1.21553	2.01081	2.37481	185.696	0.0110316	1.9039	0.534434	1	1	1	1
4838	EGFR+	1A	Well	4838T5	1	38	793.662	16.3069	168.16	469.571	0.321192	0.250075	0.517607	782.939	388.694	0.175354	0.218464	68.2703	128.173	10315900	93042.8	313.368	1	0.536	1.0266e+07	3823200	2.68519	5.37039	1.24038	0.66735	1.0137	2.04187	1.69019	145.788	0.0171376	0.778584	1.24585	1	0	0	0
4838	EGFR+	1A	Well	4838T5	1	39	456.905	27.0461	72.0463	86.578	0.365869	0.449646	0.472118	297.913	289.628	0.375565	0.284468	72.4402	42.4896	8578050	62747.9	211.335	1	0.536	8.54442e+06	3823200	2.23489	4.46977	1.37047	2.44098	1.53369	1.57756	5.27738	66.6506	0.0211502	1.22898	0.75744	1	0	0	0
4838	EGFR+	1A	Well	4838T5	1	40	745.146	23.7531	177.848	429.307	0.479518	0.378857	0.487416	650.857	289.317	0.41826	0.395496	121.492	155.905	5992420	65780.9	221.55	1	0.536	5.95716e+06	3823200	1.55816	3.11632	1.30588	0.516064	1.14487	2.57553	1.73569	208.854	0.014066	0.790079	0.945575	1	1	1	1
4838	EGFR+	1A	Well	4838T5	1	42	341.764	11.9574	112.434	112.356	0.466579	0.364489	0.536518	233.474	204.076	0.38903	0.411895	61.8657	65.993	3812970	35961.4	121.118	1	0.536	3.79369e+06	3823200	0.992283	1.98457	1.68494	1.07798	1.46382	1.67469	3.0418	117.645	0.0163854	0.781195	1.05877	1	0	1	0
4838	EGFR+	1A	Well	4838T5	1	43	376.937	30.1588	111.384	106.87	0.349009	0.293657	0.531195	266.415	248.821	0.495166	0.340777	79.6127	86.0487	4960690	47370.8	159.545	1	0.536	4.9353e+06	3823200	1.29088	2.58176	1.55957	1.49289	1.41485	1.51489	3.52706	103.191	0.016182	0.841402	0.688208	1	0	1	0
4839	EGFR+	1B	Moderate	4839T1	1,3	68	4489.58	5.04831	27.6697	4916.45	0.348987	0.252326	0.45542	8693.64	2350.22	0.248141	0.345542	48.571	5.87603	8393470	1.12149e+06	3777.19	1	0.233	8.13216e+06	1267700	6.41489	12.8298	0.622214	0.768276	0.516421	1.91028	0.913175	677.614	0.00339665	0.723024	1.39252	3	0	0	0
4839	EGFR+	1B	Moderate	4839T1	1,3	69	488.546	23.8316	150.466	164.846	0.635666	0.237303	0.510113	369.939	304.475	0.588499	0.276951	124.592	117.1	1415550	60894.6	205.093	1	0.233	1.40136e+06	1267700	1.10544	2.21087	1.48457	1.24415	1.32061	1.60455	2.96365	167.327	0.0107799	0.373314	0.470606	1	0	1	0
4839	EGFR+	1B	Moderate	4839T1	1,3	70	590.176	8.10321	159.416	248.364	0.449052	0.412837	0.500201	476.938	326.337	0.371995	0.486087	90.0652	220.768	1063860	67866.4	228.574	1	0.233	1.04805e+06	1267700	0.826731	1.65346	1.42771	0.920319	1.23743	1.80849	2.37625	288.448	0.00723382	0.919352	1.3067	2	1	1	1
4839	EGFR+	1B	Moderate	4839T1	1,3	71	657.339	19.8476	171.669	250.291	0.337004	0.535332	0.433	451.534	286.842	0.365133	0.455623	124.38	195.292	1429960	59751.5	201.243	1	0.233	1.41604e+06	1267700	1.11701	2.23403	1.42535	0.804036	1.45579	2.29164	2.6263	202.117	0.0111011	1.5885	1.24783	1	1	1	1
4839	EGFR+	1B	Moderate	4839T1	1,3	72	1184.91	2.75284	125.146	714.203	0.221452	0.768791	0.442761	1129.94	495.516	0.446028	0.417867	53.2044	22.2545	2153370	123437	415.737	1	0.233	2.12461e+06	1267700	1.67596	3.35191	1.1919	0.582099	1.04865	2.39126	1.65907	337.103	0.00806258	3.47159	0.936863	2	0	1	0
4839	EGFR+	1B	Moderate	4839T1	1,3	73	720.758	5.43927	75.3484	359.807	0.295499	0.531382	0.492479	628.838	360.43	0.379441	0.417495	83.1616	32.8751	1229830	79878.6	269.031	1	0.233	1.21122e+06	1267700	0.955446	1.91089	1.33973	0.747709	1.14617	1.99972	2.00318	329.081	0.00710287	1.79825	1.10029	2	1	1	1
4839	EGFR+	1B	Moderate	4839T1	1,3	74	616.571	8.87099	101.593	254.451	0.408118	0.466274	0.481871	481.554	309.558	0.509193	0.346637	70.78	122.887	764666	67429.6	227.103	1	0.233	748955	1267700	0.590798	1.1816	1.36307	0.892522	1.28038	1.99178	2.42314	407.545	0.00520291	1.1425	0.680758	3	1	0	0
4839	EGFR+	1B	Moderate	4839T1	1,3	75	753.462	2.0959	94.4945	338.158	0.326772	0.528314	0.526875	743.749	450.759	0.477783	0.36546	35.4067	33.9493	1590100	120425	405.591	1	0.233	1.56204e+06	1267700	1.23219	2.46437	1.11136	1.19941	1.01306	1.67154	2.22814	301.801	0.006076	1.61677	0.764908	2	0	1	0
4839	EGFR+	1B	Moderate	4839T1	1,3	76	718.285	8.51654	62.0087	387.134	0.285673	0.662364	0.498341	636.807	357.507	0.300591	0.289314	117.764	27.7772	850208	74130.9	249.673	1	0.233	832935	1267700	0.657045	1.31409	1.4319	0.644927	1.12795	2.00915	1.85539	484.599	0.00526324	2.31861	0.962484	3	1	0	0
4839	EGFR+	1B	Moderate	4839T1	1,3	77	641.842	4.41029	56.0814	246.032	0.294417	0.402618	0.476023	502.177	352.964	0.372259	0.273072	48.3511	22.9474	1144260	76052.6	256.145	1	0.233	1.12654e+06	1267700	0.888649	1.7773	1.37799	1.0411	1.27812	1.81843	2.60877	282.551	0.00693864	1.36751	0.733554	2	1	1	1
4839	EGFR+	1B	Moderate	4839T1	1,3	78	839.767	7.74492	188.36	399.373	0.465095	0.380116	0.467982	732.581	443.519	0.441386	0.42281	96.9359	239.71	1021480	98933.5	333.208	1	0.233	998428	1267700	0.787591	1.57518	1.33106	0.834328	1.14631	1.89342	2.10271	465.077	0.00472732	0.817287	0.957914	3	0	0	0
4839	EGFR+	1B	Moderate	4839T1	1,3	79	1025.16	3.10959	60.4137	562.899	0.600064	0.252985	0.503111	1101.44	518.781	0.439298	0.411716	54.7432	18.7805	2077490	159899	538.541	1	0.233	2.04023e+06	1267700	1.6094	3.2188	0.963308	0.956728	0.930745	1.97609	1.82121	342.19	0.00597688	0.421597	0.937213	2	0	1	0
4839	EGFR+	1B	Moderate	4839T1	1,3	80	1138.41	6.13451	111.996	826.345	0.295493	0.628847	0.498902	1272.76	498.215	0.32325	0.539391	82.6017	38.1646	1228230	132546	446.415	1	0.233	1.19735e+06	1267700	0.944503	1.88901	1.11604	0.540228	0.894442	2.28498	1.37764	673.772	0.0042315	2.12813	1.66865	3	0	1	0
4839	EGFR+	1B	Moderate	4839T1	1,3	81	905.346	1.91645	101.839	422.29	0.242705	0.479777	0.428485	718.453	402.128	0.323045	0.5123	58.0763	45.5863	1150670	87934.4	296.163	1	0.233	1.13018e+06	1267700	0.891521	1.78304	1.35779	0.701326	1.26013	2.25139	2.1439	402.937	0.00602048	1.97679	1.58585	3	0	1	0
4839	EGFR+	1B	Moderate	4839T1	1,3	82	681.975	3.37542	98.0284	292.856	0.522259	0.312013	0.491925	577.796	386.204	0.489587	0.320858	74.9295	42.4532	1177930	84602.1	284.94	1	0.233	1.15822e+06	1267700	0.913637	1.82727	1.35539	0.97297	1.1803	1.76584	2.3287	316.207	0.00641284	0.59743	0.655365	2	1	1	1
4839	EGFR+	1B	Moderate	4839T1	1,3	83	585.536	7.21731	150.22	193.699	0.474071	0.379543	0.467863	426.366	341.314	0.615597	0.199632	84.5458	94.6959	2350090	69081.7	232.667	1	0.233	2.33399e+06	1267700	1.84112	3.68225	1.46696	1.20118	1.37332	1.71553	3.02292	115.79	0.0158263	0.800604	0.32429	1	1	1	1
4839	EGFR+	1B	Moderate	4839T1	1,3	84	1106.29	1.81989	48.9367	557.005	0.372417	0.510328	0.416707	930.73	518.556	0.473145	0.342573	31.8243	19.4264	1398740	110963	373.725	1	0.233	1.37289e+06	1267700	1.08297	2.16595	1.38753	0.670954	1.18863	2.13341	1.98614	429.71	0.00579556	1.37031	0.724034	3	0	1	0
4839	EGFR+	1B	Moderate	4839T1	1,3	85	706.978	3.29569	153.452	365.053	0.563421	0.287278	0.472393	573.902	306.409	0.495072	0.364743	78.9651	107.394	1232120	62009.8	208.849	1	0.233	1.21767e+06	1267700	0.960536	1.92107	1.46713	0.572106	1.23188	2.3073	1.93664	298.74	0.00919838	0.509882	0.736747	2	1	1	1
4839	EGFR+	1B	Moderate	4839T1	1,3	86	514.952	8.91462	93.7325	153.421	0.286704	0.648902	0.470679	354.823	311.669	0.317575	0.603973	51.4912	148.367	869335	59798.7	201.402	1	0.233	855402	1267700	0.674767	1.34953	1.5475	1.31274	1.45129	1.65224	3.35646	262.923	0.0067007	2.26332	1.90183	2	0	0	0
4839	EGFR+	1B	Moderate	4839T1	1,3	87	575.852	6.97834	166.601	212.689	0.342057	0.552104	0.497722	456.268	322.916	0.298464	0.638606	60.5746	153.956	943362	72321.6	243.579	1	0.233	926511	1267700	0.73086	1.46172	1.32571	1.14524	1.26209	1.78329	2.70748	312.145	0.00600101	1.61407	2.13964	2	1	0	0
4839	EGFR+	1B	Moderate	4839T1	1,3	88	827.605	1.96101	133.737	525.115	0.401143	0.417638	0.490748	769.656	307.981	0.335467	0.153286	51.9266	112.279	1042490	72607.2	244.541	1	0.233	1.02557e+06	1267700	0.809003	1.61801	1.25942	0.46569	1.07529	2.68719	1.57605	475.682	0.0066165	1.04112	0.456933	3	0	1	0
4839	EGFR+	1B	Moderate	4839T1	1,3	89	652.878	7.92974	94.1574	184.019	0.686001	0.203945	0.444787	465.318	407.528	0.531703	0.313643	90.9212	42.9394	1094740	83521.1	281.299	1	0.233	1.07528e+06	1267700	0.848213	1.69643	1.44874	1.52864	1.40308	1.60204	3.54788	274.293	0.00603069	0.297295	0.589884	2	1	1	1
4839	EGFR+	1B	Moderate	4839T1	1,3	90	447.384	8.8493	198.092	129.275	0.384868	0.392954	0.455767	273.785	281.667	0.451443	0.248841	57.3223	140.406	716014	42906.8	144.51	1	0.233	706017	1267700	0.556927	1.11385	1.94912	1.11785	1.63407	1.58834	3.46072	245.8	0.0077078	1.02101	0.551212	2	0	0	0
4839	EGFR+	1B	Moderate	4839T1	1,3	91	915.571	2.03103	38.4782	574.462	0.323369	0.58861	0.437225	753.129	326.241	0.653271	0.220812	46.051	21.0457	1216460	53048.4	178.667	1	0.233	1.2041e+06	1267700	0.94983	1.89966	1.82597	0.311016	1.21569	2.80643	1.59379	396.455	0.0106324	1.82024	0.33801	3	0	1	0
4839	EGFR+	1B	Moderate	4839T1	1,3	92	593.193	4.96356	165.328	268.565	0.371453	0.294904	0.511709	497.281	317.92	0.489677	0.272019	45.5248	232.88	1145170	67908.6	228.716	1	0.233	1.12935e+06	1267700	0.890863	1.78173	1.39002	0.851623	1.19287	1.86586	2.20875	279.101	0.00779013	0.79392	0.555507	2	1	1	1
4839	EGFR+	1B	Moderate	4839T1	1,3	93	874.673	5.04165	60.1041	489.517	0.275814	0.539034	0.447093	727.175	353.641	0.590631	0.236009	49.7817	21.4543	900823	70563.5	237.658	1	0.233	884382	1267700	0.697627	1.39525	1.48802	0.485495	1.20284	2.47334	1.78681	521.178	0.00587085	1.95434	0.399588	3	0	0	0
4839	EGFR+	1B	Moderate	4839T1	1,3	94	869.585	1.70586	97.7154	408.112	0.621819	0.229043	0.43299	687.002	354.807	0.450867	0.404124	31.6591	22.2677	956922	82805.8	278.89	1	0.233	937628	1267700	0.739629	1.47926	1.27221	0.683366	1.26577	2.45087	2.13075	464.423	0.00530409	0.368344	0.896326	3	1	0	0
4839	EGFR+	1B	Moderate	4839T1	1,3	95	782.065	7.15956	70.4092	508.949	0.362246	0.378462	0.536496	808.142	358.096	0.350385	0.457352	85.7188	29.3934	1345890	88834	299.193	1	0.233	1.32519e+06	1267700	1.04535	2.0907	1.19687	0.587864	0.967732	2.18395	1.53663	386.541	0.0069878	1.04477	1.30528	3	0	1	0
4839	EGFR+	1B	Moderate	4839T1	1,3	96	1846.52	4.21803	17.0241	1670.57	0.368882	0.307527	0.483496	2508.37	731.436	0.240917	0.241402	60.337	9.51343	2814800	248753	837.801	1	0.233	2.75684e+06	1267700	2.17468	4.34936	0.873043	0.501506	0.736143	2.52451	1.10532	576.722	0.0051914	0.833673	1.00201	3	0	1	0
4839	EGFR+	1B	Moderate	4839T1	1,3	97	565.581	3.98429	147.462	208.774	0.350053	0.326561	0.481405	422.455	274.783	0.329221	0.241164	54.1681	93.7223	1296900	63444.5	213.681	1	0.233	1.28212e+06	1267700	1.01137	2.02275	1.28595	1.0235	1.3388	2.05828	2.70906	208.852	0.00946619	0.93289	0.732529	1	1	1	1
4839	EGFR+	1B	Moderate	4839T1	1,3	98	862.061	1.47842	36.8919	580.451	0.290435	0.483034	0.481076	794.149	278.834	0.302046	0.463149	56.2911	30.4111	943916	63449.5	213.698	1	0.233	929132	1267700	0.732928	1.46586	1.3048	0.368159	1.08552	3.09166	1.48516	541.765	0.00685947	1.66314	1.53337	3	0	0	0
4839	EGFR+	1B	Moderate	4839T1	1,3	99	571.663	6.78733	161.959	243.383	0.570547	0.271914	0.519031	480.589	352.112	0.464668	0.385628	59.7346	186.372	1024480	70429.3	237.206	1	0.233	1.00807e+06	1267700	0.795196	1.59039	1.48441	0.97462	1.1895	1.62353	2.34882	302.183	0.00670469	0.476585	0.8299	2	1	0	0
4839	EGFR+	1B	Moderate	4839T1	1,3	100	645.627	5.34959	95.8851	279.211	0.32612	0.498987	0.512302	565.632	366.64	0.391488	0.327973	58.6858	32.7879	1303640	85041.9	286.421	1	0.233	1.28383e+06	1267700	1.01272	2.02544	1.28007	1.02582	1.14143	1.76093	2.31233	279.264	0.00707155	1.53007	0.83776	2	1	1	1
4839	EGFR+	1B	Moderate	4839T1	1,3	101	809.542	1.40944	86.2467	401.241	0.410803	0.417098	0.450684	655.301	374.513	0.557967	0.292937	47.4277	31.2014	1244330	75433.5	254.06	1	0.233	1.22675e+06	1267700	0.967701	1.9354	1.47411	0.633186	1.23537	2.16159	2.0176	338.587	0.00761789	1.01532	0.525008	2	1	1	1
4839	EGFR+	1B	Moderate	4839T1	1,3	102	656.302	2.31994	31.9634	229.202	0.389157	0.482306	0.476153	519.457	371.229	0.535278	0.301991	40.9828	17.5111	812851	86180.2	290.255	1	0.233	792771	1267700	0.625362	1.25072	1.27898	1.26637	1.26344	1.76792	2.86342	415.325	0.00430905	1.23936	0.564176	3	1	0	0
4839	EGFR+	1B	Moderate	4839T1	1,3	103	988.591	10.03	156.4	617.841	0.494241	0.35254	0.45233	889.163	359.035	0.410379	0.458841	95.9142	212.802	1080470	80558.8	271.322	1	0.233	1.0617e+06	1267700	0.837501	1.675	1.32328	0.439145	1.11182	2.75347	1.60007	530.843	0.00617348	0.713296	1.11809	3	0	1	0
4839	EGFR+	1B	Moderate	4839T1	1,3	104	1295.55	3.79399	43.0009	734.204	0.579275	0.284887	0.399424	1106.89	504.513	0.374774	0.499279	53.5618	15.3342	925626	110655	372.686	1	0.233	899843	1267700	0.709824	1.41965	1.35372	0.507606	1.17044	2.56792	1.76456	779.694	0.00380923	0.491799	1.33221	3	0	0	0
4839	EGFR+	1B	Moderate	4839T1	1,3	105	832.379	5.03327	161.801	523.644	0.278516	0.323302	0.498238	794.166	348.693	0.317505	0.534186	70.3136	204.168	1074550	80321.3	270.522	1	0.233	1.05584e+06	1267700	0.832875	1.66575	1.28896	0.516614	1.04812	2.38714	1.58959	476.762	0.00615754	1.1608	1.68245	3	0	1	0
4839	EGFR+	1B	Moderate	4839T1	1,3	106	763.19	3.47407	88.9203	435.223	0.394256	0.320188	0.505807	713.182	362.322	0.530394	0.226317	44.2554	19.4434	1300470	82529.4	277.959	1	0.233	1.28124e+06	1267700	1.01068	2.02136	1.30351	0.638659	1.07012	2.10639	1.75356	352.822	0.00727216	0.812132	0.426696	2	0	1	0
4839	EGFR+	1B	Moderate	4839T1	1,3	107	715.444	2.16618	56.987	295.96	0.366276	0.526436	0.457075	556.056	370.958	0.391804	0.476657	40.9814	18.2024	1090790	77225.7	260.096	1	0.233	1.0728e+06	1267700	0.846254	1.69251	1.42623	0.878821	1.28664	1.92864	2.41737	328.54	0.00650724	1.43727	1.21657	2	1	1	1
4839	EGFR+	1B	Moderate	4839T1	1,3	108	1117.43	7.50647	65.8959	824.841	0.285646	0.485013	0.485249	1187.28	407.841	0.452656	0.228126	43.6815	19.5109	1209320	107613	362.439	1	0.233	1.18425e+06	1267700	0.934169	1.86834	1.12527	0.439405	0.941168	2.73987	1.35472	635.474	0.0051549	1.69795	0.503972	3	0	1	0
4839	EGFR+	1B	Moderate	4839T1	1,3	109	519.502	4.03179	124.93	180.864	0.378108	0.50617	0.514623	411.044	327.188	0.273272	0.615509	48.5601	47.1958	1229600	68343.2	230.18	1	0.233	1.21368e+06	1267700	0.957384	1.91477	1.42144	1.27267	1.26386	1.58778	2.87234	214.67	0.00831857	1.33869	2.25237	1	1	1	1
4839	EGFR+	1B	Moderate	4839T1	1,3	110	556.077	6.09773	120.353	186.707	0.543292	0.29274	0.4831	414.03	318.06	0.452522	0.412226	61.7448	64.1502	1062750	67495	227.323	1	0.233	1.04702e+06	1267700	0.825924	1.65185	1.39915	1.21754	1.34308	1.74834	2.97834	250.647	0.00726652	0.538826	0.910952	2	1	1	1
4839	EGFR+	1B	Moderate	4839T1	1,3	111	1081.85	0.99327	44.3941	796.141	0.390606	0.227723	0.476157	1099.39	394.488	0.443097	0.365883	28.8351	34.0955	795315	90038.3	303.249	1	0.233	774336	1267700	0.61082	1.22164	1.30087	0.380899	0.984046	2.74242	1.35887	899.93	0.0040285	0.582999	0.82574	3	0	0	0
4839	EGFR+	1B	Moderate	4839T1	1,3	112	518.735	5.125	40.5018	174.597	0.341843	0.462819	0.50615	400.047	300.423	0.303155	0.463343	53.7738	17.6085	1284090	66938.8	225.45	1	0.233	1.26849e+06	1267700	1.00063	2.00125	1.33255	1.29126	1.29669	1.72668	2.97104	199.898	0.0088767	1.35389	1.5284	1	0	1	0
4839	EGFR+	1B	Moderate	4839T1	1,3	113	659.905	6.14624	72.8876	253.115	0.591283	0.266415	0.4684	511.001	363.402	0.518157	0.332758	88.0081	35.4328	972864	76569.5	257.886	1	0.233	955023	1267700	0.753351	1.5067	1.40916	1.01885	1.2914	1.81591	2.60714	339.152	0.00584251	0.450571	0.642195	2	1	0	0
4839	EGFR+	1B	Moderate	4839T1	1,3	114	1096.41	5.42547	94.6235	700.662	0.54678	0.269674	0.446248	1017.65	392.911	0.460173	0.372666	97.8287	76.4111	971011	94117.6	316.988	1	0.233	949082	1267700	0.748664	1.49733	1.23951	0.452412	1.07739	2.79048	1.56482	679.644	0.00472361	0.493204	0.809839	3	0	0	0
4839	EGFR+	1B	Moderate	4839T1	1,3	115	548.645	1.14777	89.2352	243.769	0.248728	0.675705	0.508487	438.159	269.657	0.309281	0.573569	38.7253	70.232	955008	57716.7	194.39	1	0.233	941560	1267700	0.742731	1.48546	1.3872	0.797435	1.25216	2.0346	2.25068	294.965	0.00764166	2.71664	1.85452	2	1	0	0
4839	EGFR+	1B	Moderate	4839T1	1,3	116	520.404	2.72428	37.4396	180.259	0.309432	0.585104	0.483882	375.746	259.488	0.455861	0.350016	56.3348	12.5029	1045720	58042.5	195.487	1	0.233	1.0322e+06	1267700	0.814227	1.62845	1.32739	1.08448	1.38499	2.0055	2.88698	230.738	0.00833025	1.8909	0.767813	2	0	1	0
4839	EGFR+	1B	Moderate	4839T1	1,3	117	815.173	4.03828	83.0827	566.58	0.386288	0.448749	0.546527	884.23	375.997	0.50716	0.307929	96.1096	34.8823	1172370	94314.1	317.65	1	0.233	1.15039e+06	1267700	0.907466	1.81493	1.18368	0.560645	0.921902	2.16803	1.43876	487.197	0.00571362	1.1617	0.607163	3	0	1	0
4839	EGFR+	1B	Moderate	4839T1	1,3	118	2279.12	5.40849	29.672	2037.3	0.299699	0.636456	0.456551	3156.15	925.259	0.31878	0.504069	61.9403	8.28871	3631250	332200	1118.85	1	0.233	3.55385e+06	1267700	2.80338	5.60676	0.826973	0.549183	0.72212	2.46322	1.1187	562.918	0.00501118	2.12365	1.58124	3	0	0	0
4839	EGFR+	1B	Moderate	4839T1	1,3	119	369.969	6.06979	38.9499	65.277	0.448297	0.339994	0.468298	214.44	260.389	0.381359	0.360123	41.7019	23.7278	1138700	44288.3	149.163	1	0.233	1.12838e+06	1267700	0.890101	1.7802	1.74567	2.28508	1.72528	1.42083	5.66768	120.458	0.0119346	0.758412	0.944315	1	0	1	0
4839	EGFR+	1B	Moderate	4839T1	1,3	120	794.403	14.7732	104.766	255.069	0.5374	0.305629	0.467678	673.374	538.827	0.581493	0.266898	68.0424	44.6812	2148250	124200	418.305	1	0.233	2.11931e+06	1267700	1.67178	3.34355	1.28812	1.63997	1.17974	1.47432	3.11446	201.395	0.0079931	0.568718	0.458987	1	1	1	1
4839	EGFR+	1B	Moderate	4839T1	1,3	121	794.043	2.81757	136.533	376.377	0.423536	0.411549	0.470138	678.232	419.27	0.618157	0.232931	51.6817	66.6211	1736600	89624.4	301.855	1	0.233	1.71572e+06	1267700	1.35341	2.70682	1.38898	0.802002	1.17075	1.89387	2.1097	250.564	0.00896728	0.971698	0.376815	2	1	1	1
4839	EGFR+	1B	Moderate	4839T1	1,3	122	2884.39	8.36566	14.5172	2808.87	0.438331	0.286012	0.459587	4538.44	1265.86	0.494524	0.269368	78.9473	5.75307	6771150	513530	1729.57	1	0.233	6.6515e+06	1267700	5.2469	10.4938	0.731893	0.615753	0.635547	2.2786	1.02689	432.488	0.00606729	0.652502	0.544702	3	0	0	0
4839	EGFR+	1B	Moderate	4839T1	1,3	123	2540.38	5.31396	12.126	2799.14	0.300164	0.347252	0.48365	4049.66	985.576	0.504433	0.344419	52.6274	3.86477	6584030	371295	1250.52	1	0.233	6.49752e+06	1267700	5.12544	10.2509	0.788133	0.446752	0.627307	2.57756	0.907557	395.055	0.00819729	1.15687	0.682784	3	0	0	0
4839	EGFR+	1B	Moderate	4839T1	1,3	124	630.896	7.03047	88.225	232.947	0.562898	0.279999	0.486747	506.017	359.35	0.544073	0.312234	47.3151	44.0144	2094190	81077.8	273.07	1	0.233	2.0753e+06	1267700	1.63706	3.27412	1.31596	1.17224	1.24679	1.75566	2.70832	154.551	0.01199	0.497424	0.573883	1	1	1	1
4839	EGFR+	1B	Moderate	4839T1	1,3	125	636.482	10.007	30.5358	235.231	0.315498	0.462213	0.408506	394.23	270.6	0.37746	0.332467	68.3776	13.7275	864431	47208.7	158.999	1	0.233	853431	1267700	0.673212	1.34642	1.7019	0.675927	1.61449	2.35211	2.70577	292.798	0.00846813	1.46503	0.880801	2	0	0	0
4839	EGFR+	1B	Moderate	4839T1	1,3	126	497.002	6.76672	77.455	206.493	0.407481	0.357842	0.567471	445.376	324.041	0.354418	0.330223	89.2062	23.7791	1555650	70927.3	238.883	1	0.233	1.53912e+06	1267700	1.21411	2.42821	1.35648	1.15686	1.11592	1.53376	2.40687	183.417	0.0101649	0.878181	0.931733	1	1	1	1
4839	EGFR+	1B	Moderate	4839T1	1,3	127	595.222	3.32471	62.7689	222.544	0.30213	0.464295	0.517311	508.065	351.617	0.315352	0.270119	50.4838	25.6785	2063750	84774.6	285.521	1	0.233	2.044e+06	1267700	1.61237	3.22473	1.23149	1.28299	1.17155	1.69281	2.67463	157.553	0.0112942	1.53674	0.856563	1	1	1	1
4839	EGFR+	1B	Moderate	4839T1	1,3	128	478.155	7.16156	43.1929	160.102	0.382431	0.502968	0.532944	382.515	325.032	0.284749	0.640599	97.4708	18.6536	1709830	66037.1	222.413	1	0.233	1.69444e+06	1267700	1.33663	2.67326	1.46139	1.3892	1.25003	1.4711	2.98656	143.09	0.0120193	1.31519	2.2497	1	0	1	0
4839	EGFR+	1B	Moderate	4839T1	1,3	129	553.872	4.24934	105.445	202.988	0.254656	0.520582	0.500205	433.621	351.211	0.434066	0.377142	52.3454	30.6201	1675200	68477.7	230.633	1	0.233	1.65924e+06	1267700	1.30886	2.61772	1.52281	1.13619	1.27732	1.57703	2.72859	165.648	0.0113502	2.04426	0.868859	1	1	1	1
4839	EGFR+	1B	Moderate	4839T1	1,3	130	554.185	3.06644	177.991	236.676	0.330628	0.383264	0.476229	403.162	247.073	0.392049	0.384377	5.00687	74.1867	1462250	49431.7	166.486	1	0.233	1.45073e+06	1267700	1.14438	2.28876	1.48405	0.703434	1.3746	2.243	2.34153	176.148	0.0137475	1.1592	0.980431	1	1	1	1
4839	EGFR+	1B	Moderate	4839T1	1,3	131	546.257	6.26662	158.427	229.492	0.412582	0.46191	0.482618	402.507	330.744	0.352191	0.389717	83.7923	64.5107	683987	51370.2	173.015	1	0.233	672018	1267700	0.530108	1.06022	1.91165	0.753904	1.35714	1.6516	2.38029	379.646	0.00612788	1.11956	1.10655	3	1	0	0
4839	EGFR+	1B	Moderate	4839T1	1,3	132	614.995	3.14239	34.146	210.776	0.359992	0.503918	0.487371	487.945	363.534	0.402643	0.472105	48.7246	12.8249	1177820	82294.8	277.169	1	0.233	1.15865e+06	1267700	0.913974	1.82795	1.3116	1.31499	1.26038	1.69171	2.91777	266.936	0.00659507	1.3998	1.17252	2	1	1	1
4839	EGFR+	1B	Moderate	4839T1	1,3	133	907.286	4.60027	196.089	586.798	0.42927	0.412168	0.475049	841.391	388.412	0.497878	0.32517	74.5363	214.972	1443150	75591.7	254.593	1	0.233	1.42554e+06	1267700	1.12451	2.24901	1.52562	0.433868	1.07832	2.33589	1.54616	374.116	0.00883376	0.96016	0.653112	3	0	1	0
4839	EGFR+	1B	Moderate	4839T1	1,3	134	1043.76	10.0594	78.2028	788.159	0.479883	0.335994	0.486156	1074.83	351.071	0.375822	0.511069	69.5884	15.6401	923872	85116.1	286.671	1	0.233	904040	1267700	0.713134	1.42627	1.22465	0.363722	0.971093	2.97307	1.3243	753.596	0.00497528	0.700158	1.35987	3	0	0	0
4839	EGFR+	1B	Moderate	4839T1	1,3	135	1106.79	2.98761	21.5126	867.267	0.287588	0.500465	0.478365	1145.53	335.333	0.333028	0.3554	57.6818	8.74269	2209020	82619.7	278.263	1	0.233	2.18977e+06	1267700	1.72736	3.45471	1.20509	0.32085	0.966182	3.30057	1.27618	331.585	0.0124153	1.74022	1.06718	2	0	1	0
4839	EGFR+	1B	Moderate	4839T2	1	61	577.473	2.66694	59.2489	167.391	0.46328	0.337907	0.519139	488.087	392.616	0.519016	0.305571	10.1803	25.7445	687552	95218.5	320.696	1	0.282	660700	823710	0.802103	1.60421	1.22426	1.91585	1.18314	1.47083	3.44984	304.255	0.00500226	0.72938	0.588751	2	1	1	1
4839	EGFR+	1B	Moderate	4839T2	1	62	678.092	2.59004	40.8511	294.563	0.303425	0.242324	0.511227	606.913	391.183	0.444478	0.185151	15.4035	16.5056	731377	92740.5	312.35	1	0.282	705224	823710	0.856156	1.71231	1.25239	1.06038	1.11728	1.73344	2.30203	354.441	0.00548203	0.798629	0.416558	2	1	1	1
4839	EGFR+	1B	Moderate	4839T2	1	63	799.648	3.51601	71.1915	390.716	0.365241	0.403483	0.49996	751.667	406.368	0.316589	0.353018	19.6358	26.6148	1035920	107171	360.951	1	0.282	1.0057e+06	823710	1.22094	2.44187	1.12583	0.923819	1.06383	1.96779	2.04662	307.824	0.00676511	1.1047	1.11507	2	0	1	0
4839	EGFR+	1B	Moderate	4839T2	1	64	630.076	1.67015	60.0934	253.292	0.352016	0.493728	0.519716	557.201	391.902	0.399832	0.418062	12.3116	22.9106	623963	90234.3	303.909	1	0.282	598517	823710	0.726611	1.45322	1.28954	1.19984	1.13079	1.60774	2.48755	383.424	0.00478177	1.40257	1.04559	3	1	0	0
4839	EGFR+	1B	Moderate	4839T2	1	65	548.177	0.961724	50.2366	134.749	0.578947	0.283424	0.425647	335.143	337.057	0.442705	0.393694	11.1877	16.9964	456096	59499.4	200.394	1	0.282	439317	823710	0.53334	1.06668	1.68197	1.48717	1.63565	1.62636	4.06813	314.193	0.00532291	0.489551	0.889292	2	0	0	0
4839	EGFR+	1B	Moderate	4839T2	1	66	900.947	4.45458	50.3828	410.215	0.261627	0.309098	0.479752	844.982	540.553	0.254386	0.492368	26.9913	18.5064	735124	129088	434.767	1	0.282	698721	823710	0.848261	1.69652	1.24332	1.05985	1.06623	1.66671	2.19628	498.067	0.00390214	1.18145	1.93552	3	0	1	0
4839	EGFR+	1B	Moderate	4839T2	1	67	821.11	1.69643	53.8191	294.645	0.440731	0.404201	0.440221	646.223	433.953	0.360954	0.202961	14.2429	19.303	528354	104388	351.578	1	0.282	498917	823710	0.605695	1.21139	1.2343	1.19323	1.27063	1.89216	2.78678	533.456	0.00344558	0.917115	0.56229	3	1	0	0
4839	EGFR+	1B	Moderate	4839T2	1	68	1033.68	2.43702	67.1531	586.114	0.335199	0.452712	0.462806	983.902	444.899	0.349247	0.412139	18.0165	40.0406	1221710	118108	397.788	1	0.282	1.1884e+06	823710	1.44275	2.88549	1.11843	0.678687	1.05059	2.3234	1.76362	340.983	0.00725384	1.35058	1.18008	2	0	1	0
4839	EGFR+	1B	Moderate	4839T2	1	69	786.267	3.73211	53.4821	415.602	0.302181	0.548361	0.523729	785.757	507.197	0.280862	0.646424	13.0892	21.1274	571713	109904	370.155	1	0.282	540720	823710	0.656445	1.31289	1.37023	0.890648	1.00065	1.55022	1.89187	598.494	0.00354686	1.81468	2.30157	3	0	0	0
4839	EGFR+	1B	Moderate	4839T2	1	70	616.657	2.81221	61.0159	174.015	0.425047	0.227695	0.446139	429.086	379.191	0.270847	0.432757	13.5141	18.8061	532314	75733.7	255.071	1	0.282	510957	823710	0.620312	1.24062	1.48661	1.4658	1.43714	1.62624	3.5437	345.863	0.00486384	0.535694	1.59779	2	1	0	0
4839	EGFR+	1B	Moderate	4839T2	1	71	670.419	3.85231	46.5546	313.985	0.372425	0.492159	0.524182	619.465	398.327	0.295311	0.56595	15.0204	20.8013	518293	90700.7	305.48	1	0.282	492715	823710	0.598166	1.19633	1.30394	0.972913	1.08225	1.68309	2.13519	517.803	0.00391624	1.3215	1.91645	3	1	0	0
4839	EGFR+	1B	Moderate	4839T2	1	72	804.81	1.25688	40.222	412.748	0.324599	0.423165	0.506623	774.179	419.993	0.278584	0.540093	12.5515	12.7051	666333	107313	361.431	1	0.282	636071	823710	0.772202	1.5444	1.16203	0.87567	1.03957	1.91625	1.94988	501.28	0.00427303	1.30365	1.93871	3	0	0	0
4839	EGFR+	1B	Moderate	4839T2	1	73	745.524	1.84457	99.6425	313.137	0.609575	0.240136	0.531909	742.544	473.858	0.5554	0.26814	16.5339	47.9741	1149410	127496	429.407	1	0.282	1.11346e+06	823710	1.35176	2.70351	1.10352	1.37131	1.00401	1.57331	2.38082	274.659	0.00629593	0.39394	0.482787	2	0	1	0
4839	EGFR+	1B	Moderate	4839T2	1	76	740.335	2.14705	38.3448	403.149	0.298364	0.320101	0.515136	700.323	385.113	0.457312	0.283713	14.7928	16.3338	456077	88234.6	297.174	1	0.282	431195	823710	0.523479	1.04696	1.29592	0.737132	1.05713	1.92238	1.83638	668.912	0.00352305	1.07285	0.620393	3	1	0	0
4839	EGFR+	1B	Moderate	4839T2	1	77	888.158	2.78925	50.8857	512.21	0.345871	0.383013	0.509359	904.783	440.75	0.480837	0.286556	15.0642	12.9997	421524	116560	392.573	1	0.282	388654	823710	0.471834	0.943667	1.12272	0.76643	0.981625	2.01511	1.73397	958.794	0.0024038	1.10739	0.595952	3	0	0	0
4839	EGFR+	1B	Moderate	4839T2	1	78	438.343	4.98464	75.2883	113.668	0.419912	0.431219	0.511382	315.582	298.368	0.316946	0.517287	19.7894	29.7665	609522	59950.7	201.914	1	0.282	592616	823710	0.719447	1.43889	1.4777	1.77635	1.389	1.46914	3.85634	219.323	0.00712627	1.02693	1.6321	1	0	0	0
4839	EGFR+	1B	Moderate	4839T2	1	79	828.617	4.30769	56.0031	324.267	0.348636	0.467581	0.445446	666.803	396.241	0.40444	0.349375	16.326	26.7165	612345	101703	342.536	1	0.282	583665	823710	0.70858	1.41716	1.15679	1.05634	1.24267	2.09119	2.55535	470.52	0.00413726	1.34117	0.863849	3	1	0	0
4839	EGFR+	1B	Moderate	4839T2	1	80	662.628	2.27436	46.4634	264.167	0.315006	0.606347	0.460609	501.391	322.176	0.376404	0.500352	18.5892	22.2383	292073	70434.7	237.224	1	0.282	272210	823710	0.330469	0.660938	1.35811	0.898008	1.32158	2.05673	2.50837	758.606	0.00278613	1.92487	1.3293	3	1	0	0
4839	EGFR+	1B	Moderate	4839T2	1	81	1016.21	1.64541	72.2632	572.7	0.389187	0.489409	0.461711	955.664	458.559	0.41657	0.455276	25.7089	31.9023	1106700	113707	382.964	1	0.282	1.07463e+06	823710	1.30463	2.60926	1.19739	0.668699	1.06335	2.21609	1.77442	366.259	0.00681332	1.25752	1.09292	3	0	1	0
4839	EGFR+	1B	Moderate	4839T2	1	82	643.884	3.47303	34.4559	220.849	0.320283	0.464609	0.48815	523.981	405.636	0.504855	0.213464	30.4416	17.7764	935341	90003.6	303.132	1	0.282	909960	823710	1.10471	2.20942	1.33815	1.37258	1.22883	1.58734	2.91549	237.158	0.00728863	1.45062	0.422822	2	1	1	1
4839	EGFR+	1B	Moderate	4839T2	1	83	811.684	5.71733	65.8279	447.963	0.243494	0.219038	0.548772	883.98	465.417	0.262566	0.550044	26.388	111.461	580428	129459	436.017	1	0.282	543921	823710	0.66033	1.32066	1.06743	0.973333	0.918215	1.74399	1.81194	669.347	0.00302892	0.899562	2.09488	3	0	0	0
4839	EGFR+	1B	Moderate	4839T2	1	84	779.398	3.24863	51.8247	410.749	0.483024	0.364929	0.535231	801.17	438.477	0.433892	0.398456	18.427	22.3382	758603	115921	390.421	1	0.282	725913	823710	0.881273	1.76255	1.12309	0.95051	0.972825	1.77751	1.8975	454.553	0.00451448	0.755509	0.91833	3	0	1	0
4839	EGFR+	1B	Moderate	4839T2	1	85	815.778	1.85431	19.9353	387.024	0.251955	0.497517	0.457324	677.591	354.636	0.325322	0.233852	18.0016	9.90824	652345	86272.9	290.567	1	0.282	628016	823710	0.762424	1.52485	1.2205	0.750773	1.20394	2.30032	2.10782	444.366	0.00524783	1.97463	0.718832	3	1	0	0
4839	EGFR+	1B	Moderate	4839T2	1	86	691.839	4.71728	82.1654	246.266	0.370838	0.486033	0.492044	590.592	422.438	0.304494	0.515857	30.0218	26.1735	1193790	102235	344.326	1	0.282	1.16496e+06	823710	1.41428	2.82857	1.22685	1.39819	1.17143	1.63773	2.80932	208.795	0.0082148	1.31063	1.69415	1	1	1	1
4839	EGFR+	1B	Moderate	4839T2	1	87	783.974	2.66752	32.9558	334.889	0.542105	0.252315	0.50487	740.449	449.913	0.420291	0.366798	32.1691	16.9841	1190920	120416	405.56	1	0.282	1.15696e+06	823710	1.40458	2.80915	1.10936	1.21103	1.05878	1.7425	2.341	263.585	0.0069266	0.465436	0.872724	2	0	1	0
4839	EGFR+	1B	Moderate	4839T2	1	88	696.449	3.50672	27.8306	252.221	0.304819	0.48461	0.459313	537.985	365.009	0.336165	0.498739	16.4687	13.0409	498570	84846.8	285.764	1	0.282	474643	823710	0.576226	1.15245	1.27731	1.13299	1.29455	1.90803	2.76126	466.818	0.00403288	1.58983	1.48361	3	1	0	0
4839	EGFR+	1B	Moderate	4839T2	1	89	646.716	3.66821	20.8231	222.926	0.466329	0.316176	0.52688	591.44	452.641	0.312045	0.586619	22.9371	11.5911	882949	109416	368.514	1	0.282	852094	823710	1.03446	2.06892	1.22829	1.65308	1.09346	1.42876	2.90103	285.869	0.00561421	0.678011	1.87992	2	1	1	1
4839	EGFR+	1B	Moderate	4839T2	1	91	743.499	6.57446	36.2484	343.347	0.515901	0.23221	0.517124	708.902	435.094	0.516424	0.325343	36.4423	23.553	974474	108538	365.555	1	0.282	943866	823710	1.14587	2.29174	1.19023	1.06468	1.0488	1.70882	2.16544	309.329	0.00626922	0.450106	0.629992	2	1	1	1
4839	EGFR+	1B	Moderate	4839T2	1	92	830.659	1.74708	41.3499	384.427	0.296558	0.640058	0.43129	637.62	351.217	0.424654	0.436916	13.4959	14.3577	431675	75176.1	253.193	1	0.282	410475	823710	0.498325	0.99665	1.38715	0.658624	1.30275	2.36509	2.16077	639.763	0.00393633	2.15829	1.02888	3	1	0	0
4839	EGFR+	1B	Moderate	4839T2	1	93	560.147	11.5501	17.9427	187.177	0.29647	0.251037	0.498621	438.918	343.484	0.456019	0.355459	22.6402	9.01763	578055	74745	251.741	1	0.282	556977	823710	0.676181	1.35236	1.36443	1.34494	1.2762	1.63078	2.99261	324.557	0.00537204	0.846753	0.779483	2	1	0	0
4839	EGFR+	1B	Moderate	4839T2	1	94	706.258	4.17225	66.5589	333.774	0.402291	0.424743	0.505391	634.103	394.56	0.47601	0.357047	25.9975	33.806	529359	89171.3	300.329	1	0.282	504213	823710	0.612124	1.22425	1.31376	0.899797	1.11379	1.78999	2.11598	517.953	0.00407636	1.05581	0.750083	3	1	0	0
4839	EGFR+	1B	Moderate	4839T2	1	95	787.166	3.84876	32.5463	288.46	0.334374	0.576247	0.444982	616.435	469.079	0.423582	0.443907	45.3206	16.4553	810653	97379.8	327.975	1	0.282	783192	823710	0.95081	1.90162	1.43023	1.13699	1.27697	1.67811	2.72886	324.163	0.00579807	1.72336	1.04798	2	1	1	1
4839	EGFR+	1B	Moderate	4839T2	1	96	403.135	2.91881	28.9035	100.131	0.447902	0.370463	0.540992	302.855	284.627	0.570897	0.273088	28.0716	19.1147	472364	60191.2	202.724	1	0.282	455390	823710	0.552852	1.1057	1.40401	2.02459	1.33112	1.41636	4.02608	273.902	0.00545424	0.827107	0.478349	2	0	0	0
4839	EGFR+	1B	Moderate	4839T2	1	97	443.261	6.84844	58.6984	64.095	0.331362	0.256143	0.477148	289.23	321.623	0.214539	0.197945	15.7782	22.7214	519843	66845.3	225.135	1	0.282	500993	823710	0.608215	1.21643	1.42858	3.51252	1.53256	1.3782	6.91569	237.77	0.00540311	0.773001	0.922653	2	0	0	0
4839	EGFR+	1B	Moderate	4839T2	1	98	826.188	3.86505	81.7535	289.233	0.685561	0.203124	0.452749	680.266	468.96	0.646082	0.229978	50.5331	32.3969	944417	116102	391.033	1	0.282	911676	823710	1.10679	2.21359	1.19928	1.35197	1.21451	1.76175	2.85648	307.314	0.00566087	0.296289	0.355958	2	1	1	1
4839	EGFR+	1B	Moderate	4839T2	1	99	904.671	5.38706	41.2926	366.268	0.694688	0.182701	0.422031	701.498	483.72	0.517826	0.307561	47.5662	20.0742	805220	99533.8	335.23	1	0.282	777151	823710	0.943477	1.88695	1.44295	0.915259	1.28963	1.87024	2.46997	371.762	0.00562883	0.262997	0.593947	3	1	1	1
4839	EGFR+	1B	Moderate	4839T2	1	100	911.62	3.83839	53.8015	531.115	0.333854	0.343764	0.522915	978.68	469.002	0.39736	0.464772	18.74	17.4961	762865	132887	447.565	1	0.282	725391	823710	0.880638	1.76128	1.0479	0.842689	0.931479	1.94374	1.71643	555.665	0.00393524	1.02968	1.16965	3	0	1	0
4839	EGFR+	1B	Moderate	4839T2	1	101	907.213	2.02382	53.2481	437.236	0.306014	0.625077	0.462303	807.658	438.006	0.300918	0.626321	23.2797	23.2111	744148	109983	370.422	1	0.282	713133	823710	0.865757	1.73151	1.18245	0.84719	1.12326	2.07123	2.07488	466.446	0.00467444	2.04264	2.08137	3	0	1	0
4839	EGFR+	1B	Moderate	4839T2	1	102	980.021	1.18199	16.0036	632.62	0.387556	0.469141	0.47195	935.344	352.465	0.454399	0.392024	18.5125	9.12212	519261	89882.4	302.724	1	0.282	493914	823710	0.599621	1.19924	1.16431	0.478524	1.04777	2.78048	1.54915	779.945	0.00396151	1.21051	0.862731	3	0	0	0
4839	EGFR+	1B	Moderate	4839T2	1	103	978.598	1.85624	22.6207	615.655	0.361756	0.331471	0.464875	912.4	341.136	0.243451	0.494915	15.5949	11.434	618782	88107.2	296.745	1	0.282	593936	823710	0.72105	1.4421	1.14959	0.481999	1.07255	2.86864	1.58952	632.689	0.00485973	0.916283	2.03291	3	0	0	0
[truncated: 3,322 more rows]

## Sheet: C. Normal Cell Data
Stack ID	Normal AT2 CV Binned, µm3	Normal AT2 NV Binned, µm3	Normal AT2 NC Binned		Patient ID	Stack ID	Cell models this stack	Total Stacks this patient	Total Cells This patient				Normal AT2 CV mean, µm3	Normal AT2 CV SD, µm3	Number of Cells, n	Normal AT2 NV mean, µm3	Normal AT2 NV SD, µm3	Normal AT2 NC mean	Normal AT2 NC SD
[truncated: 802 more rows]

[truncated: 6 more sheets: D. Genotype statistics, E. Patient statistics, F. Stage statistics, G. Model statistics and fitting, H. Growth phenotypes observed, I. CK7 in cells >2 pL]
