# Supplementary material for: Epithelial cell size dysregulation in human lung adenocarcinoma
Source: PLoS One. 2022 Oct 6;17(10):e0274091. doi: 10.1371/journal.pone.0274091 (PMC9536599; doi:10.1371/journal.pone.0274091)
Supplement: S2 Video — A representative 3D structural model of solid growth in EGFR+ patient tumor 4840. A., cell bodies are shown in a rainbow depiction, and non-tumor intra-stackcontrols for wild-type DNA are shown in white stone. Observed in the video are several examples of non-tumor control nuclei which are closely associated with cell body model surfaces. In the second part of the video, cell bodies are shown as translucent white and nuclear models are shown in rainbow coloration. In this model nuclei often seem to fill up much of the space inside the cells B., demonstration of rendering of nuclear envelopes, rainbow, based on Lamin A+C staining (green). Coverage of modeling for this stain, which was of excellent quality, is representative. Lamin A+C-based envelopes are slightly smaller than nuclei, which is why the stain can be seen on top of the rendered surfaces (see S4 Fig and Methods). (ZIP) [file pone.0274091.s033.zip]

Archive with 2 entries (2 files):
- S2B_Video.mp4
- S2A_Video.mp4
